# Supplementary material for: An Overview of Advances in Rare Cancer Diagnosis and Treatment
Source: Int J Mol Sci. 2024 Jan 18;25(2):1201. doi: 10.3390/ijms25021201 (PMC10815984; doi:10.3390/ijms25021201)
Supplement: Supplementary file 1 [file ijms-25-01201-s001.zip › Supplementary Table S1.xlsx]

## Sheet: Table
R=rare	Tier	Tumour Category		Tumors Included in The Category (NOS = not otherwise specified)	Crude incidence rate per 100,000	95% confidence interval		Number of cases collected in the RARECAREnet database from 2000-2007	Type of Cause	References
R	1	EPITHELIAL TUMOURS OF NASAL CAVITY AND SINUSES		EPITHELIAL TUMOURS OF NASAL CAVITY AND SINUSES	0.44977	0.43933	0.4604	7046	Somatic	Flam, J. O., et al. (2015)
R	2	Squamous cell carcinoma with variants of nasal cavity and sinuses		Squamous carcinoma Verrucous carcinoma Squamous cell carcinoma spindle cell Papillary squamous cell carcinoma Adenosquamous carcinoma Squamous cell carcinoma, adenoid Basaloid squamous cell carcinoma	0.34885	0.33966	0.35823	5465	Somatic	Lewis, J. S. & Jr. (2016) Garcia de de Jesus, K., et al. (2019) Elgart, K. & Faden, D. L. (2020)
R	2	Lymphoepithelial carcinoma of nasal cavity and sinuses		Lymphoepithelial carcinoma of nasal cavity and sinuses	0.00198	0.00134	0.00281	31	Somatic	Trabelsi, A., et al. (2010) Suparmaniam, S., et al. (2022)
R	2	Undifferentiated carcinoma of nasal cavity and sinuses		Undifferentiated carcinoma of nasal cavity and sinuses	0.01826	0.0162	0.0205	286	ND	Goel, R., et al. (2012)
R	2	Intestinal type adenocarcinoma of nasal cavity and sinuses		Intestinal type adenocarcinoma of nasal cavity and sinuses	0.00268	0.00193	0.00362	42	Somatic and Sporadic	Barnes L. (1986) Leivo I. (2016) Sklar, E. M., & Pizarro, J. A. (2003) Belli, S., Taskin, U., Caglar, A., & Tetikkurt, U. S. (2014)
R	1	EPITHELIAL TUMOURS OF NASOPHARYNX		EPITHELIAL TUMOURS OF NASOPHARYNX	0.13616	0.13044	0.14206	2133	Somatic	Jicman Stan, D., et al. (2022) Kim, S.H., et al. (2015) Levendag, P. C., et al. (1983)
R	2	Squamous cell carcinoma with variants of nasopharynx		Squamous carcinoma Squamous cell carcinoma nonkeratinizing, NOS Squamous cell carcinoma keratinizing, NOS Papillary squamous cell carcinoma Basaloid squamous cell carcinoma Squamous cell carcinoma, adenoid Lymphoepithelial carcinoma Undifferentiated carcinoma	0.11401	0.10878	0.11942	1786	Somatic and germ line	Moloy, P. J., et al. (1985) Sinha, S., & Gajra, A. (2022)
R	2	Papillary adenocarcinoma of nasopharynx		Papillary adenocarcinoma of nasopharynx	0.00038	0.00014	0.00083	6	ND	Shen, C. H.; Chang, S. L.; Chang, S. T., (2021) Lai, Y., et al. (2021) Wang X. et al. (2016)
R	1	EPITHELIAL TUMOURS OF MAJOR SALIVARY GLANDS AND SALIVARY-GLAND TYPE TUMOURS		EPITHELIAL TUMOURS OF MAJOR SALIVARY GLANDS AND SALIVARY-GLAND TYPE TUMOURS	1.39119	1.37278	1.40979	21794	ND	Iyer, J., et al. (2021) Cameron, J. M. (1961) Sowa, P., et al. (2018)
R	2	Epithelial tumours of major salivary glands		Squamous carcinoma Large cell carcinoma Lymphoepithelial carcinoma Carcinosarcoma, NOS Adenocarcinoma NOS Clear cell adenocarcinoma, NOS Mucinous adenocarcinoma Ductal carcinoma Oxyphilic adenocarcinoma Papillary cystadenocarcinoma, NOS Adenoid cystic carcinoma Mucoepidermoid carcinoma Acinar cell adenocarcinoma Malignant myoepithelioma Carcinoma in pleomorphic adenoma Mixed tumour, malignant Pol…	0.96089	0.9456	0.97636	15053	Somatic	Young, A.& Okuyemi, O. T. (2023) Seethala, R. R., & Barnes, E. L. (2011) Gontarz, M., et al, (2021)
R	2	Salivary gland type tumours of head and neck		Mucoepidermoid carcinoma Adenocarcinoma NOS Adenoid cystic carcinoma Acinar cell adenocarcinoma Ductal carcinoma Mucinous adenocarcinoma Basal cell adenocarcinoma Clear cell adenocarcinoma, NOS Epithelial-myoepithelial carcinoma Polymorphous low grade adenocarcinoma Carcinoma in pleomorphic adenoma Malignant myoepithelioma Cystadenocarcinoma, NOS Oncocytic carcinoma Papillary cystadenocarcinoma, …	0.4303	0.42009	0.4407	6741	ND	Lawal, A. O., et al. (2015) Hiyama, T., et al. (2021) Hay, A. J., et al. (2019)
R	2	Squamous cell carcinoma with variants of hypopharynx		Squamous carcinoma Lymphoepithelial carcinoma Verrucous carcinoma Squamous cell carcinoma spindle cell Giant cell carcinoma Adenosquamous carcinoma Squamous cell carcinoma, adenoid Undifferentiated carcinoma Papillary squamous cell carcinoma Basaloid squamous cell carcinoma	1.2657	1.24814	1.28344	19828	Somatic	Sanders, O. & Pathak, S. (2022) Stenner, M., et al. (2014)
R	2	Squamous cell carcinoma with variants of larynx		Squamous carcinoma Verrucous carcinoma Squamous cell carcinoma spindle cell Papillary squamous cell carcinoma Adenosquamous carcinoma Squamous cell carcinoma, adenoid Undifferentiated carcinoma Lymphoepithelial carcinoma Giant cell carcinoma Basaloid squamous cell carcinoma	4.60944	4.57588	4.64318	72210	Germ line and Somatic	Stenner, M., et al. (2014) Thompson, L. D. (2017)
R	1	EPITHELIAL TUMOURS OF OROPHARYNX		EPITHELIAL TUMOURS OF OROPHARYNX	3.32044	3.29197	3.3491	52017	Sporadic and germ line	Stout, A. P. & Murray, M. R. (1942) Backwinkel K.D. & Diddams J.A.(1970) Kwon H.J., et al. (1984) Fleisher, K. E., Carlson, E. R.. & Schaberg, S. J. (1998)
R	2	Squamous cell carcinoma with variants of oropharynx		Squamous carcinoma Lymphoepithelial carcinoma Verrucous carcinoma Squamous cell carcinoma spindle cell Papillary squamous cell carcinoma Squamous cell carcinoma, adenoid Basaloid squamous cell carcinoma Adenosquamous carcinoma Undifferentiated carcinoma	3.11585	3.08827	3.14362	48812	Germ line and Somatic	Jamal, Z. & Anjum, F. (2023)
R	1	EPITHELIAL TUMOURS OF ORAL CAVITY AND LIP		EPITHELIAL TUMOURS OF ORAL CAVITY AND LIP	4.78051	4.74633	4.81487	74890	Somatic	Muller, S. (2017)
R	2	Squamous cell carcinoma with variants of oral cavity		Squamous carcinoma Verrucous carcinoma Squamous cell carcinoma spindle cell Adenosquamous carcinoma Papillary squamous cell carcinoma Squamous cell carcinoma, adenoid Basaloid squamous cell carcinoma Lymphoepithelial carcinoma Undifferentiated carcinoma	3.50645	3.47719	3.5359	54931	Somatic	Pathak, J., et al. (2014) Kaliamoorthy, S., Sethuraman, V., Ramalingam, S. M., Arunkumar, S. (2015)
R	2	Squamous cell carcinoma with variants of lip		Squamous carcinoma	1.02032	1.00456	1.03626	15984	Somatic	Supreet, B. D., et al. (2019) Bhogavaram, B., et al. (2020)
R	2	Squamous cell carcinoma with variants of oesophagus		Squamous carcinoma Adenosquamous carcinoma Squamous cell carcinoma spindle cell Verrucous carcinoma Papillary squamous cell carcinoma Basaloid squamous cell carcinoma Squamous cell carcinoma, adenoid	3.35747	3.32883	3.38628	52597	Somatic	Alema, O. N. & Iva, B. (2014) Munari, F. F., et al. (2021) Na, Y. J., et al. (2007) Bell-Thomson, J., Haggitt, R. C., Ellis, F. H., Jr. (1980)
R	2	Adenocarcinoma with variants of oesophagus		Adenocarcinoma with variants of oesophagus	3.26433	3.2361	3.29275	51138	Somatic	Pennathur, A., et al. (2013) Mahoney, J. L. & Condon, R. E. (1987)
R	2	Salivary gland type tumours of oesophagus		Mucoepidermoid carcinoma Adenoid cystic carcinoma	0.00402	0.00309	0.00515	63	Sporadic	Nie, L., et al. (2020)
R	2	Undifferentiated carcinoma of oesophagus		Undifferentiated carcinoma of oesophagus	0.04436	0.04113	0.04779	695	Somatic	Singhi, A. D., et al. (2015)
R	2	Squamous cell carcinoma with variants of stomach		Squamous carcinoma Squamous cell carcinoma spindle cell Basaloid carcinoma Verrucous carcinoma Squamous cell carcinoma, adenoid Papillary squamous cell carcinoma	0.11535	0.11009	0.12079	1807	ND and Somatic	Guzman Rojas, P., Parikh, J., Vishnubhotla, P., & Oharriz, J. J. (2018). De Lange, G., et al. (2023) González-Sánchez, J. A., et al. (2017)
R	2	Salivary gland-type tumours of stomach		Mucoepidermoid carcinoma Adenoid cystic carcinoma	0.00249	0.00177	0.0034	39	ND, Somatic, Sporadic	Sowa, P., et al. (2018) Young, A. & Okuyemi, O. T. (2023)
R	2	Undifferentiated carcinoma of stomach		Undifferentiated carcinoma of stomach	0.21065	0.20352	0.21796	3300	ND	Gaggero, G., Carlin, L., Concardi, M., Ingaliso, M., & Taietti, D. (2022) Lee, H. H., Song, K. Y., Park, C. H., & Jeon, H. M. (2012) Arai, T., Matsuda, Y., Aida, J. et al. (2019) Horiuchi, Y., Fujisaki, J., Yamamoto, N. et al. (2020)
R	1	EPITHELIAL TUMOURS OF SMALL INTESTINE		EPITHELIAL TUMOURS OF SMALL INTESTINE	0.77443	0.76071	0.78834	12132	Sporadic, Somatic, and Germ line	Vanoli, A., Grillo, F., Furlan, D., et al. (2021) Quinones, G. A. O., Suheb, M. Z. K., Woolf, A. (2023) Barsouk, A., Rawla, P., Barsouk, A., & Thandra, K. C. (2019) Kopáčová, M., Rejchrt, S., Bureš, J., & Tachecí, I. (2013) Cheung, D. Y., & Choi, M. G. (2011) Aparicio, T., Pachev, A., Laurent-Puig, P., & Svrcek, M. (2022)
R	2	Adenocarcinoma with variants of small intestine		Adenocarcinoma NOS Mucinous adenocarcinoma Signet ring cell carcinoma Adenosquamous carcinoma Medullary carcinoma, NOS Undifferentiated carcinoma	0.58848	0.57653	0.60062	9219	Sporadic, Somatic, and Germ line	Khosla, D., Dey, T., Madan, R., et al. (2022) Cheung, D. Y., & Choi, M. G. (2011) Pandya, K., Overman, M. J., & Gulhati, P. (2022) Quinones, G. A. O., Suheb, M. Z. K., Woolf, A. (2023) Barsouk, A., Rawla, P., Barsouk, A., & Thandra, K. C. (2019)
R	2	Squamous cell carcinoma with variants of small intestine		Squamous carcinoma	0.00849	0.00711	0.01006	133	Sporadic	Wang, F. D., Wang, Z. W., Xue, H. D., Wu, H. W., Zhang, Y., Yu, J. C., & Jin, Z. Y. (2016) Xiao, L., Sun, L., Zhang, J. X., & Pan, Y. S. (2022) Terada T. (2012) Mumtaz, S., Ahmad, Z., Fatima, S., & Qureshi, A. (2011)
R	2	Squamous cell carcinoma with variants of colon		Squamous cell carcinoma with variants of colon	0.02553	0.02309	0.02816	400	Sporadic, Somatic, and ND	Haouane, M. A., Badr, J., Kaakoua, M., & Azami, M. A. (2023) Abdelqader, A., Jabaji, R., Albugeaey, M., & Palese, C. (2017) Ramachandra, D., Kaushal, G., Mathew, A., Dhar, P., & Rakesh, N. R. (2022) Iska, S., & Kumar, K. (2022) Lotfollahzadeh, S., Recio-Boiles, A., Cagir, B. (2023)
R	2	Fibromixoma and low grade mucinous adenocarcinoma (pseudomixoma peritonei) of the appendix		Fibromixoma and low grade mucinous adenocarcinoma (pseudomixoma peritonei) of the appendix	0.10686	0.1018	0.1121	1674	Sporadic and ND	Qadri, S., Alam, K., Alam, F., & Maheshwari, V. (2014) Akay, E., Arslan, A., Eren, S. K., Özhan, N., & Karaman, H. (2022) Ramaswamy V. (2016) Shaib, W. L., Assi, R., Shamseddine, A., et al. (2017) Al-Buainain, H., Al-Jehani, Y., Moghazy, K., & Al-Quorain, A. (2010) Gatalica, Z., Foster, J. M., & Loggie, B. W. (2008)
R	2	Squamous cell carcinoma with variants of rectum		Verrucous carcinoma Basaloid carcinoma of rectum	0.1126	0.10741	0.11798	1764	Sporadic, Somatic, and ND	Dyson, T., & Draganov, P. V. (2009) Nibir, I. L., Chowdhury, A. N., & Bollinger, J. W. (2021) Astaras, C., De Vito, C., Chaskar, P., et al. (2023) Lotfollahzadeh, S., Recio-Boiles, A., Babiker, H. M. (2023)
R	1	EPITHELIAL TUMOURS OF ANAL CANAL		EPITHELIAL TUMOURS OF ANAL CANAL	1.1589	1.14211	1.17588	18155	Somatic	Babiker, H. M., Kashyap, S., Mehta, S. R., et al. (2023) Leonard, D., Beddy, D., & Dozois, E. J. (2011) Gondal, T. A., Chaudhary, N., Bajwa, H., et al. (2023) Webb, S. P., & Lee, C. S. (2011) Salati, S. A., & Al Kadi, A. (2012)
R	2	Squamous cell carcinoma with variants of anal canal		Verrucous carcinoma Undifferentiated carcinoma Basaloid carcinoma of anal canal	0.81011	0.79608	0.82433	12691	Somatic	Pessia, B., Romano, L., Giuliani, A., et al. (2020) Osborne, M. C., Maykel, J., Johnson, E. K., & Steele, S. R. (2014) Damgacioglu, H., Lin, Y. Y., Ortiz, A. P., et al. (2023) Frisch, M., Fenger, C., van den Brule, A. J., Sørensen, P., Meijer, C. J., et al. (1999) Armstrong, S. A., Malley, R., Wang, H., et al. (2021)
R	2	Adenocarcinoma with variants of anal canal		Mucinous adenocarcinoma	0.25342	0.2456	0.26143	3970	Somatic	Babiker, H. M., Kashyap, S., Mehta, S. R., et al. (2023) Sakamoto, T., Konishi, F., Yoshida, T., et al. (2014)
R	2	Paget's disease of anal canal		Paget's disease of anal canal	0.00134	0.00083	0.00205	21	Somatic and Sporadic	Liao, X., Liu, X., Fan, X., et al. (2020) Thompson, H. M., & Kim, J. K. (2021) Al Hallak, M. N., & Zouain, N. (2009) Stavrou, M., Martin, L., El-Madani, F., et al. (2012) Kim, C. W., Kim, Y. H., Cho, M. S., et al. (2014)
R	2	Squamous cell carcinoma with variants of pancreas		Squamous cell carcinoma with variants of pancreas	0.02304	0.02073	0.02555	361	Sporadic, Somatic, Germ line, and ND	Al-Shehri, A., Silverman, S., & King, K. M. (2008) Qin, W. X., Wu, Y., Liu, J., et al. (2021) Farokhi, P., Sadeghi, A., Moghaddas, A., et al. (2021) Chao, L. J., Chuang, Y. T., Shiao, C. C., & Lai, H. Y. (2023) Belabbes, F., Bouziane, M., Kaikani, W., Al Bouzidi, A., & Bennani, Y. (2023) Makarova-Rusher, O. V., Ulahannan, S., Greten, T. F., & Duffy, A. (2016)
R	2	Acinar cell carcinoma of pancreas		Acinar cell carcinoma of pancreas	0.02866	0.02607	0.03144	449	Sporadic	Calimano-Ramirez, L. F., Daoud, T., Gopireddy, D. R., et al. (2022) La Rosa, S., Sessa, F., & Capella, C. (2015) Lowery, M. A., Klimstra, D. S., Shia, J., et al. (2011) Toll, A. D., Hruban, R. H., & Ali, S. Z. (2013) Béchade, D., Desjardin, M., Salmon, E., et al. (2016) Al-Hader, A., Al-Rohil, R. N., Han, H., & Von Hoff, D. (2017)
R	2	Mucinous cystadenocarcinoma of pancreas		Mucinous cystadenocarcinoma of pancreas	0.00696	0.00571	0.00839	109	Sporadic and ND	Babiker, H. M.; Hoilat, G. J.; Menon, G.; Mukkamalla, S. K. R. (2023) Björk Werner, J., Sturesson, C., Dawiskiba, S., & Andersson, R. (2011) Tomishima, K., Fujisawa, T., Fukumura, Y., et al. (2020) Dhali, A., Ray, S., Khamrui, S., & Dhali, G. K. (2021) Pigg, N., Banks, J., & Siddall, K. (2019) Tezuka, S., Ueno, M., Kobayashi, S., et al. (2022)
R	2	Intraductal papillary mucinous carcinoma invasive of pancreas		Intraductal papillary mucinous carcinoma invasive of pancreas	0.01104	0.00946	0.01282	173	Sporadic and ND	Noë, M., Niknafs, N., Fischer, C.G., et al. (2020) Machado, N. O., Al Qadhi, H., & Al Wahibi, K. (2015) Grützmann, R., Niedergethmann, M., Pilarsky, C., Klöppel, G., & Saeger, H. D. (2010) Jabłońska, B., Szmigiel, P., & Mrowiec, S. (2021) Fonseca, A. L., Kirkwood, K., Kim, M. P., Maitra, A., & Koay, E. J. (2018) Li, J., Wei, T., Zhang, J., & Liang, T. (2021) Puckett, Y., Sharma, B., Kasi, A. (202…
R	2	Solid pseudopapillary carcinoma of pancreas		Solid pseudopapillary carcinoma of pancreas	0.00281	0.00204	0.00377	44	Sporadic and ND	Omiyale A. O. (2021) Cruz, M. A. A., Moutinho-Ribeiro, P., Costa-Moreira, P., & Macedo, G. (2021) Chen, H., Huang, Y., Yang, N., et al. (2021) Huang, H. L., Shih, S. C., Chang, W. H., et al. (2005) Zalatnai, A., & Kis-Orha, V. (2020)
R	2	Serous cystadenocarcinoma of pancreas		Serous cystadenocarcinoma of pancreas	0.00026	7e-05	0.00065	4	Sporadic, Germ line, and ND	Massaras, D., Pantiora, E. V., Koutalas, J., et al. (2020) Tseng, J. F., Warshaw, A. L., Sahani, D. V., et al. (2005) King, J. C., Ng, T. T., White, S. C., et al. (2009) Zhang, X. P., Yu, Z. X., Zhao, Y. P., & Dai, M. H. (2016) Tariq, M. U., Ahmad, Z., Abdul-Ghafar, J., & Din, N. U. (2018)
R	2	Carcinoma with osteoclast-like giant cells of pancreas		Carcinoma with osteoclast-like giant cells of pancreas	0.00121	0.00073	0.00189	19	Sporadic and ND	Demetter, P., Maréchal, R., Puleo, F., et al. (2021) Sakhi, R., Hamza, A., Khurram, M. S., et al. (2017) Sah, S. K., Li, Y., & Li, Y. (2015)
R	2	Hepatocellular carcinoma of Liver and IBT		Combined hepatocellular carcinoma and cholangiocarcinoma	3.22112	3.19307	3.24935	50461	Somatic and germ line	Asafo-Agyei, K. O.; Samant, H. (2023) Chidambaranathan-Reghupaty, S., Fisher, P. B., & Sarkar, D. (2021) Suresh, D., Srinivas, A. N., & Kumar, D. P. (2020) Jindal, A., Thadi, A., & Shailubhai, K. (2019) Balogh, J., et al. (2016) Ghouri, Y. A., Mian, I., & Rowe, J. H. (2017) Philips, C. A., Rajesh, S., Nair, D. C., et al. (2021)
R	2	Hepatocellular carcinoma, fibrolamellar		Hepatocellular carcinoma, fibrolamellar	0.0247	0.0223	0.02729	387	ND	Smith, M., Tomboc, P. J. & Markovich, B. (2023) Abdelhamed, W., & El-Kassas, M. (2022) Bawashkhah, A. S., Sindi, G. A., Almatrafi, S. B., Obaid, E. F., & Bakhsh, R. I. (2022) Lafaro, K. J., & Pawlik, T. M. (2015)
R	2	Cholangiocarcinoma of IBT		Cholangiocarcinoma of IBT	0.97034	0.95497	0.98589	15201	Somatic and germ line	Garikipati, S. C. & Roy, P. (2023) Blechacz B. (2017) Braconi, C., & Patel, T. (2010) Sarcognato, S., Sacchi, D., Fassan, M., et al. (2021) Blechacz, B., & Gores, G. J. (2008) Goral V. (2017)
R	2	Adenocarcinoma with variants of liver and IBT		Adenocarcinoma with variants of liver and IBT	0.41217	0.40218	0.42235	6457	Somatic and germ line	Lotfollahzadeh, S. & Recio-Boiles, A. (2023) Asafo-Agyei, K. O. & Samant, H. (2023) Kim, H., Jang, M., & Park, Y. N. (2020) Sagnelli, E., Macera, M., Russo, A., Coppola, N., & Sagnelli, C. (2020) Chidambaranathan-Reghupaty, S., Fisher, P. B., & Sarkar, D. (2021) Benson, A. B., et al. (2009) Philips, C. A., Rajesh, S., Nair, D. C., Ahamed, R., Abduljaleel, J. K., & Augustine, P. (2021)
R	2	Undifferentiated carcinoma of liver and IBT		Undifferentiated carcinoma of liver and IBT	0.01532	0.01344	0.01739	240	Somatic and germ line	Lotfollahzadeh, S., Recio-Boiles, A., Babiker, H. M. (2023) Asafo-Agyei, K. O. & Samant, H. (2023) Maeda, T., Kayashima, H., Imai, D., Takeishi, K., et al. (2017) Nakasuka, H., Okada, S., Okusaka, T., et al. (1998) Ogasawara, N., Saitoh, S., Suzuki, F., et al. (2020)
R	2	Squamous cell carcinoma with variants of liver and IBT		Squamous cell carcinoma with variants of liver and IBT	0.00938	0.00793	0.01103	147	Somatic	Rezvani, H., Azhdari Tehrani, H., Salari, S., Feiziazar, S., & Darnahal, M. (2022) Zhang, X. F., Du, Z. Q., Liu, X. M., & Lv, Y. (2015) Sun, Y., & Jin, G. (2021) Fakhreddine, O., Fadlallah, Y., Turfa, J., Hassan, M. A., Chamseddine, N., & Assi, H. I. (2022).
R	2	Bile duct cystadenocarcinoma of IBT		Bile duct cystadenocarcinoma of IBT	0.00243	0.00172	0.00333	38	Sporadic	Wilkinson N. (2012) Ren, X. L., Yan, R. L., Yu, X. H., et al. (2010) Ishak, K. G., Willis, G. W., Cummins, S. D., & Bullock, A. A. (1977) Shyu, S., & Singhi, A. D. (2021)
R	1	EPITHELIAL TUMOURS OF GALLBLADDER AND EXTRAHEPATIC BILIARY TRACT (EBT)		EPITHELIAL TUMOURS OF GALLBLADDER AND EXTRAHEPATIC BILIARY TRACT (EBT)	4.44219	4.40925	4.47532	69590	Somatic	Gore, R. M., & Shelhamer, R. P. (2007) Halaseh, S. A., Halaseh, S., & Shakman, R. (2022) Miranda-Filho, A., Piñeros, M., Ferreccio, C., et al. (2020) Tariq, N. U., McNamara, M. G., & Valle, J. W. (2019) Guedj N. (2022)
R	2	Adenocarcinoma with variants of gallbladder		Cholangiocarcinoma Papillary adenocarcinoma, NOS Adenocarcinoma intestinal type Mucinous adenocarcinoma Clear cell adenocarcinoma, NOS Signet ring cell carcinoma Adenosquamous carcinoma Undifferentiated carcinoma Bile duct cystadenocarcinoma	1.34594	1.32783	1.36423	21085	Somatic	Mukkamalla, S. K. R., Kashyap, S., Recio-Boiles, A., Babiker, H. M. (2023) Jia, Y., Samadzadeh, S., Cornford, M., Ji, P., & French, S. W. (2020) Rawla, P., Sunkara, T., Thandra, K. C., & Barsouk, A. (2019) Sharma, A., Sharma, K. L., Gupta, A., Yadav, A., & Kumar, A. (2017) Gupta, R., Indulkar, S., Varshney, R., Gupta, J., & Ammar, H. (2021) Hundal, R., & Shaffer, E. A. (2014)
R	2	Adenocarcinoma with variants of EBT		Cholangiocarcinoma Papillary adenocarcinoma, NOS Adenocarcinoma intestinal type Mucinous adenocarcinoma Clear cell adenocarcinoma, NOS Signet ring cell carcinoma Adenosquamous carcinoma Undifferentiated carcinoma Bile duct cystadenocarcinoma	1.4369	1.41819	1.45579	22510	Somatic and ND	Anderson, J. B., Cooper, M. J., & Williamson, R. C. (1985) Lim, S. H., Yang, H. W., Kim, A., et al. (2007) Longmire, W. P., McArthur, M. S., Bastounis, E. A., & Hiatt, J. (1973). Reding, R., Buard, J. L., Lebeau, G. & Launois, B. (1991) El-Domeiri, A. A.; Brasfield, R. D.; O'Quinn J, L., (1969)
R	2	Squamous cell carcinoma of gallbladder and EBT		Squamous cell carcinoma of gallbladder and EBT	0.03166	0.02894	0.03457	496	Somatic and ND	Willson, C. M., Barsoum, N., Khan, M. T. A., & Rushton, J. (2023) Jin, S., Zhang, L., Wei, Y. F., et al. (2019) Mghirbi, F., Ayadi, M., Karray, W., et al. (2016) Perisetti, A., Raghavapuram, S., Tharian, B., et al. (2018) Aldossary, M. Y., Alayed, A. A., Amr, S., & Alqahtani, M. S. (2018)
R	1	EPITHELIAL TUMOUR OF TRACHEA		EPITHELIAL TUMOUR OF TRACHEA	0.11305	0.10785	0.11844	1771	Somatic	Konoglou, M., Cheva, A., Zarogoulidis, P., et al. (2014) Bedayat, A., Yang, E., Ghandili, S., et al. (2020) Stevic, R., & Milenkovic, B. (2016) Varela, P., Pio, L., Brandigi, E., et al. (2016)
R	2	Squamous cell carcinoma with variants of trachea		Squamous carcinoma Papillary squamous cell carcinoma Basaloid squamous cell carcinoma Squamous cell carcinoma clear cell type Verrucous carcinoma Squamous cell carcinoma, adenoid Spindle cell carcinoma Adenosquamous carcinoma Lymphoepithelial carcinoma Giant cell carcinoma Undifferentiated carcinoma	0.06492	0.06099	0.06903	1017	Somatic	Hararah, M. K., Stokes, W. A., Oweida, A., et al. (2020) Gao, H., He, X., Du, J., et al. (2019) Honings, J., Gaissert, H. A., Ruangchira-Urai, R., et al. (2009)
R	2	Adenocarcinoma with variants of trachea		Adenocarcinoma NOS Mucinous adenocarcinoma Papillary adenocarcinoma, NOS Solid carcinoma, NOS Clear cell adenocarcinoma, NOS Acinar cell adenocarcinoma Signet ring cell carcinoma Mucinous cystadenocarcinoma, NOS	0.01047	0.00893	0.0122	164	ND	Madariaga, M. L. L., & Gaissert, H. A. (2018) Charii, H., Boudouh, A., Mezouari, O., et al. (2023) Chowdhury, Q., Rahman, M. A., Sultana, L., et al. (2013)
R	2	Salivary gland type tumours of trachea		Adenoid cystic carcinoma Mucoepidermoid carcinoma Myoepithelial carcinoma	0.01117	0.00958	0.01295	175	Somatic and ND	Singh, M., Sharma, M., Bhardwaj, M., Gupta, P., & Ahuja, A. (2016) Marchioni, A., Tonelli, R., Samarelli, A. V., et al. (2023)
R	2	Adenosquamous carcinoma of lung		Adenosquamous carcinoma of lung	0.29408	0.28565	0.3027	4607	Somatic	Li, C., & Lu, H. (2018) Vassella, E., Langsch, S., Dettmer, M. S., et al. (2015) Chen, J. W., & Dhahbi, J. (2021) Myers, D. J. & Wallen, J. M. (2023) Sabbula, B. R., Gasalberti, D. P., Anjum, F. (2023)
R	2	Large cell carcinoma of lung		Large cell carcinoma of lung	3.81177	3.78126	3.84247	59714	Somatic	Tai, Q., Zhang, L., & Hu, X. (2020) Xiaochuan, L., Jiangyong, Y., Ping, Z., Xiaonan, W., & Lin, L. (2020) Lindsay, C. R., Shaw, E. C., Moore, D. A., et al. (2021) Andrini, E., Marchese, P. V., De Biase, D., et al. (2022) Rajdev, K., Siddiqui, A. H., Ibrahim, U., et al. (2018)
R	2	Salivary gland type tumours of lung		Adenoid cystic carcinoma Mucoepidermoid carcinoma Myoepithelial carcinoma	0.05611	0.05246	0.05995	879	Somatic and Sporadic	Wang, M., Gilani, S., Xu, H., & Cai, G. (2021) Hu, S., Gong, J., Zhu, X., & Lu, H. (2022) Xu, H. B., Yang, M. Q., Wang, J. R., Qi, H. F., Lin, X. Y., Zhang, H. N., & Xu, H. T. (2022) Garg, P. K., Sharma, G., Rai, S., & Jakhetiya, A. (2019) Huang, H. C., Zhao, L., Cao, X. H., Meng, G., Wang, Y. J., & Wu, M. (2020) Macarenco, R. S., Uphoff, T. S., Gilmer, H. F., et al. (2008)
R	2	Sarcomatoid carcinoma of lung		Sarcomatoid carcinoma Pleomorphic carcinoma Giant cell carcinoma Carcinosarcoma, NOS Spindle cell carcinoma Pulmonary blastoma	0.20778	0.2007	0.21504	3255	Somatic	Li, X., Wu, D., Liu, H., & Chen, J. (2020)
R	1	EPITHELIAL TUMOURS OF THYMUS		EPITHELIAL TUMOURS OF THYMUS	0.17842	0.17186	0.18516	2795	Sporadic and ND	Girard, N., et al. (2015) Conforti, F., et al. (2020)
R	2	Malignant thymoma		Thymoma, malignant, NOS Malignant thymoma, type AB Malignant thymoma, type A Malignant thymoma, type B Malignant thymoma, type C	0.14478	0.13888	0.15086	2268	ND	D’Andrea, M.A. & Reddy, G.K. (2015) Falkson, C. B., et al. (2019) Lara, P. N., Jr. (2000)
R	2	Squamous cell carcinoma of thymus		Squamous cell carcinoma of thymus	0.00728	0.006	0.00874	114	Germ line and ND	Shimosato, Y., Kameya, T., Nagai, K., & Suemasu, K. (1977) Alqaidy, D., & Moran, C. A. (2022) Wu, J., Wang, Z., Jing, C., Hu, Y., Yang, B., & Hu, Y. (2021) Yang, X., Zhao, K., Li, C., Yang, Y., Guo, C., Pu, Y., & Liu, L. (2020) Robinson, S. P. & Akhondi, H. (2023)
R	2	Undifferentiated carcinoma of thymus		Undifferentiated carcinoma of thymus	0.0023	0.00161	0.00318	36	Somatic and Sporadic	Alqaidy, D., & Moran, C. A. (2022) Han, L., Wang, E. H., & Wang, L. (2022) Kelly, R. J., Petrini, I., Rajan, A., Wang, Y., & Giaccone, G. (2011) Robinson, S. P. & Akhondi, H. (2023)
R	2	Lymphoepithelial carcinoma of thymus		Lymphoepithelial carcinoma of thymus	0.00077	0.0004	0.00134	12	Somatic and Sporadic	Alqaidy, D., & Moran, C. A. (2022) Ose, N., Kawagishi, S., Funaki, S., Kanou, T., Fukui, E., Kimura, K., Minami, M., & Shintani, Y. (2021) Robinson, S. P. & Akhondi, H. (2023)
R	2	Adenocarcinoma with variants of thymus		Adenocarcinoma NOS Papillary adenocarcinoma, NOS	0.00287	0.0021	0.00384	45	Sporadic	Alqaidy, D., & Moran, C. A. (2022) Maghbool, M., Ramzi, M., Nagel, I., et al. (2013) Abdul-Ghafar, J., Yong, S. J., Kwon, W., et al. (2012) Tomoshige, K., Tomoshi, T., Keitaro, M., et al. (2021) Hamahiro, T., Maeda, R., Ayabe, T., Sato, Y., & Tomita, M. (2021) Robinson, S. P. & Akhondi, H. (2023)
R	2	Mammary Paget’s disease of breast		Mammary Paget’s disease of breast	0.41415	0.40414	0.42436	6488	Sporadic, Somatic, and Germ line	Yasir, M.; Khan, M.; Lotfollahzadeh, S. (2023) Markarian, S., & Holmes, D. R. (2022) Karakas C. (2011) Ooi, P. S., Draman, N., Yusoff, S. S. M., et al. (2019) Aguayo-Carreras, P., Bonilla-García, L., Pérez-López, I., et al. (2017) Lopes Filho, L. L., Lopes, I. M., Lopes, L. R., et al. (2015)
R	2	Special types of adenocarcinoma of breast		Tubular adenocarcinoma Mucinous carcinoma Medullary carcinoma, NOS Papillary adenocarcinoma, NOS Cribriform carcinoma Apocrine adenocarcinoma Secretory carcinoma Glycogen-rich clear cell carcinoma Lipid-rich carcinoma Oncocytic carcinoma	3.06479	3.03743	3.09233	48012	Sporadic, Somatic, and Germ line	Yılmaz, T. U., Trabzonlu, L., Güler, S. A., Baran, M. A., Pösteki, G., Erçin, C., & Utkan, Z. (2018) Makki J. (2015) Jenkins, S., Kachur, M. E., Rechache, K., Wells, J. M., & Lipkowitz, S. (2021) Masood S. (2016) Dieci, M. V., Orvieto, E., Dominici, M., Conte, P., & Guarneri, V. (2014) Smolarz, B., Nowak, A. Z., & Romanowicz, H. (2022) Malhotra, G. K., Zhao, X., Band, H., & Band, V. (2010) Admoun…
R	2	Metaplastic carcinoma of breast		Squamous carcinoma Adenosquamous carcinoma Adenocarcinoma with cartilaginous and osseous metaplasia Adenocarcinoma with spindle cell metaplasia	0.1006	0.0957	0.10569	1576	ND	Reddy, T.P., Rosato, R.R., Li, X. et al. (2020) Gortman, A., et al. (2021) Papatheodoridi, A.et al. (2023)
R	2	Salivary gland type tumours of breast		Mucoepidermoid carcinoma Adenoid cystic carcinoma Myoepithelial carcinoma Acinar cell adenocarcinoma	0.05541	0.05178	0.05922	868	ND	Pia-Foschini, M., et al. (2003) Foschini, M. P., & Krausz, T. (2010)
R	2	Epithelial tumour of male breast		Epithelial tumour of male breast	1.05939	1.03644	1.08272	8098	Somatic, Sporadic, and Germ line	AlSharif, S., et al. (2021) Yalaza, M., İnan, A., & Bozer, M. (2016)
R	2	Squamous cell carcinoma with variants of corpus uteri		Squamous cell carcinoma with variants of corpus uteri	0.06403	0.06012	0.06811	1003	Somatic	Kwon Y.S., et al. (2009) Jain, M. A. & Limaiem, F. (2023) Muthusamy, R. K., & Mehta, S. S. (2017) Robert, M. E., & Fu, Y. S. (1990)
R	2	Adenoid cystic carcinoma of corpus uteri		Adenoid cystic carcinoma of corpus uteri	0.00032	0.0001	0.00074	5	Somatic and Sporadic	Shi, X., Wu, S., Huo, Z., et al. (2015) Benhayoune, K., et al. (2015) Rais, M., et al. (2017)
R	2	Clear cell adenocarcinoma, NOS		Clear cell adenocarcinoma, NOS	0.16131	0.15508	0.16772	2527	Somatic and ND	Soga, K., Konishi, H., Tatsumi, N., et al. (2008) Wang, D., et al. (2019) Barrera-Maldonado, C. D., Wiener, I., & Sim, S. (2014) Tantitamit, T., Hamontri, S., & Rangsiratanakul, L. (2017) Zhou, Z., Kinslow, C. J., Wang, P., et al. (2020)
R	2	Serous (papillary) carcinoma		Serous (papillary) carcinoma	0.07832	0.074	0.08283	1227	Germ line and Sporadic	Kadour-Peero, E., et al. (2018)
R	2	Mullerian mixed tumour (small cell carcinoma)		Mullerian mixed tumour	0.40062	0.39077	0.41066	6276	Somatic	Munakata, S., Iwai, E., Tanaka, T., Nakamura, M., & Kanda, T. (2013)
R	2	Squamous cell carcinoma with variants of cervix uteri		Squamous carcinoma Squamous cell carcinoma nonkeratinizing, NOS Squamous cell carcinoma keratinizing, NOS Papillary squamous cell carcinoma Papillary carcinoma, NOS Verrucous/Warty carcinoma Basaloid carcinoma Squamous cell carcinoma spindle cell Lymphoepithelial carcinoma Transitional cell carcinoma, NOS Glassy cell carcinoma	4.7304	4.6964	4.76459	74105	Somatic	Bhatla, N., Aoki, D., Sharma, D. N., & Sankaranarayanan, R. (2021) Martín-Vallejo, J., Laforga, J. B., Molina-Bellido, P., & Clemente-Pérez, P. A. (2022) Jain, M. A. & Limaiem, F. (2023) Fowler, J. R., Maani, E. V., Dunton, C. J., et al. (2023)
R	2	Adenocarcinoma with variants of cervix uteri		Adenocarcinoma, NOS Adenocarcinoma with squamous metaplasia Mucinous adenocarcinoma Clear cell adenocarcinoma, NOS Endometrioid adenocarcinoma, NOS Serous cystadenocarcinoma, NOS Signet ring cell carcinoma Mesonephroma malignant Villous adenocarcinoma Mucinous adenocarcinoma, endocervical type Adenocarcinoma intestinal type Mixed cell adenocarcinoma	0.90976	0.89488	0.92482	14252	Somatic	Takeuchi S. (2016) Stolnicu, S., Hoang, L., & Soslow, R. A. (2019) Green, J., Berrington de Gonzalez, A., Sweetland, S., et al. (2003) Bhatla, N., Aoki, D., Sharma, D. N., & Sankaranarayanan, R. (2021)
R	2	Undifferentiated carcinoma of cervix uteri		Undifferentiated carcinoma of cervix uteri	0.03064	0.02796	0.03351	480	Somatic	Bhatla, N., Aoki, D., Sharma, D. N., & Sankaranarayanan, R. (2021) Yokoyama, Y., Suzuki, M., Sato, Y., et al. (2021) Petignat, P., & Roy, M. (2007)
R	2	Mullerian mixed tumour of cervix uteri (Small cell carcinoma ≠ NET )		Mullerian mixed tumour of cervix uteri	0.01641	0.01446	0.01854	257	Somatic	Kanthan, R., Senger, J. L., & Diudea, D. (2010) Kanthan, R., & Senger, J. L. (2011) Cozlea, A. L., Gheorghe, M., Kiss, S. L., et al. (2022)
R	2	Adenocarcinoma with variants of ovary		Serous (papillary) cystadenocarcinoma Adenocarcinoma NOS Endometrioid adenocarcinoma, NOS Papillary adenocarcinoma, NOS Endometrioid adenofibroma malignant Clear cell adenocarcinofibroma Serous adenocarcinofibroma Mucinous adenocarcinofibroma Brenner tumor, malignant Transitionalcell carinoma Transitional cell ca spindle cell Basoloid carcinoma	5.95333	5.91518	5.99166	93263	Somatic and Germ line	Arora, T., Mullang, S. & Lekkala, M. R. (2023) Budiana, I. N. G., Angelina, M., & Pemayun, T. G. A. (2019) Karst, A. M., & Drapkin, R. (2010)
R	2	Mucinous adenocarcinoma of ovary		Mucinous adenocarcinoma of ovary	0.77022	0.75654	0.78409	12066	Somatic and Germ line	Arora, T., Mullang, S. & Lekkala, M. R. (2023) Budiana, I. N. G., Angelina, M., & Pemayun, T. G. A. (2019) Karst, A. M., & Drapkin, R. (2010)
R	2	Clear cell adenocarcinoma of ovary		Clear cell adenocarcinoma of ovary	0.3034	0.29484	0.31215	4753	Sporadic	Tan, D. S., & Kaye, S. (2007) Mabuchi, S., Sugiyama, T., & Kimura, T. (2016) Yamashita Y. (2015) Gadducci, A., Multinu, F., Cosio, S., Carinelli, S., Ghioni, M., & Aletti, G. D. (2021) Lee, H. Y., Hong, J. H., Byun, J. H., et al. (2020)
R	2	Primary peritoneal serous/papillary carcinoma		Primary peritoneal serous/papillary carcinoma	0.08171	0.07729	0.08631	1280	Sporadic and ND	Kim, J. W., Lee, H. S., Shin, K. S., Gam, Y. H., & Baik, K. D. (2015) Rassy, E., Assi, T., Boussios, S., Kattan, J., Smith-Gagen, J., & Pavlidis, N. (2020) Hou, T., Liang, D., He, J., Chen, X., & Zhang, Y. (2012)
R	2	Mullerian mixed tumour of ovary (Small cell ≠ NET )		Mullerian mixed tumour of ovary	0.14395	0.13806	0.15001	2255	Somatic and ND	Gore, C. R., Patvekar, M. M., Kurade, S. J., Kumar, H., & Pagaro, P. M. (2014) Uçar, M. G., Çakir, T., Ilhan, T. T., Karabagli, P., & Çelik, Ç. (2016) Pallangyo, A., Pyuza, J. J., Andongolile, A. A., et al. (2020) Jagtap, S. V., Jagtap, S. S., Gudur, R., & Billawaria, S. (2022) Huang, C. C., Ma, C. J., Huang, W. T., Chan, T. F., & Wang, J. Y. (2011)
R	2	Adenocarcinoma with variants of fallopian tube		Adenocarcinoma NOS Papillary serous cystadenocarcinoma Serous cystadenocarcinoma, NOS Papillary adenocarcinoma, NOS	0.17127	0.16485	0.17787	2683	Sporadic and ND	Hyriavenko, N., Lyndin, M., Sikora, K., Piddubnyi, A., Karpenko, L., Kravtsova, O., Hyriavenko, D., Diachenko, O., Sikora, V., & Romaniuk, A. (2019) Singh, A., Prasad, S., Kumar, A., & Tanwar, R. (2017) Mouna, H., Fedoua, W., Houssine, B., Mahdaoui, S., & Naïma, S. (2022) Agrawal, S., & Gupta, T. (2012) Youssouf, N., Sami, Z., Watik, F., Sabir, S., Boufettal, H., Mahdaoui, S., & Samouh, N. (2022)
R	1	NON EPITHELIAL TUMOURS OF OVARY		NON EPITHELIAL TUMOURS OF OVARY	0.25387	0.24604	0.26188	3977	Somatic and ND	Berek, J. S. & Bast, R. C. (2003) Cheung, A., Shah, S., Parker, J., et al. (2022) Zamwar, U. M., & Anjankar, A. P. (2022) Momenimovahed, Z., Tiznobaik, A., Taheri, S., & Salehiniya, H. (2019)
R	2	Sex cord tumours of ovary		Granulosa cell tumour malignant Granulosa cell tumour malignant, adult type Granulosa cell tumour malignant, juvenile type Sertoli-Leydig cell tumour poorly differentiated Steroid cell tumour, malignant	0.12805	0.12251	0.13378	2006	Sporadic and Germ line	Schultz, K. A., Harris, A. K., Schneider, D. T., Young, R. H., Brown, J., Gershenson, D. M., Dehner, L. P., Hill, D. A., Messinger, Y. H., & Frazier, A. L. (2016) Horta, M., & Cunha, T. M. (2015) Trecourt, A., Donzel, M., Alsadoun, N., Allias, F., & Devouassoux-Shisheboran, M. (2023)
R	2	Malignant/Immature teratomas of ovary		Teratoma, malignant, NOS Struma ovarii, malignant Primitive neuroectodermal tumour, NOS Ependymoma Medulloepithelioma, NOS Glioblastoma	0.05317	0.04962	0.05691	833	Sporadic and ND	Moraru, L., Mitranovici, M. I., Chiorean, D. M., et al. (2023) Patel, D., Tayade, S., Sharma, S., & Reddy, L. S. (2023) Moghaddam, S. A., Sarchami, N., & Rahbari, A. (2023) Mremi, A., Rwenyagila, D., Chilonga, K., et al. (2021) Heskett, M. B., Sanborn, J. Z., Boniface, C., et al. (2020) Alwazzan, A. B., Popowich, S., Dean, E., Robinson, C., Lotocki, R., & Altman, A. D. (2015)
R	2	Germ cell tumour of ovary		Dysgerminoma/Seminoma Yolk sac tumour Mixed germ cell tumour Embryonal adenocarcinoma Choriocarcinoma, NOS Polyembryoma	0.07264	0.06848	0.07699	1138	Germ line and ND	Gică, N., et al. (2022) Guillem, V. & Poveda, A. (2007)
R	1	EPITHELIAL TUMOURS OF VULVA AND VAGINA		EPITHELIAL TUMOURS OF VULVA AND VAGINA	1.97489	1.95294	1.99702	30938	Somatic	Reich, O., et al. (2015) Ning, Y., Ling, R., Zhang, F., Zhang, G., & Zhang, H. (2023)
R	2	Squamous cell carcinoma with variants of vulva and vagina		Squamous cell carcinoma with variants of vulva and vagina	1.68662	1.66634	1.70708	26422	Somatic	Terlou, A., Blok, L. J., Helmerhorst, T. J., & van Beurden, M. (2010) Ning, Y., Ling, R., Zhang, F., Zhang, G., & Zhang, H. (2023) Reich, O., et al. (2015)
R	2	Adenocarcinoma with variants of vulva and vagina		Adenocarcinoma with variants of vulva and vagina	0.07149	0.06737	0.07581	1120	Somatic	Terlou, A., Blok, L. J., Helmerhorst, T. J., & van Beurden, M. (2010) Ning, Y., Ling, R., Zhang, F., Zhang, G., & Zhang, H. (2023) Reich, O., et al. (2015)
R	2	Paget's disease of vulva and vagina		Paget's disease of vulva and vagina	0.04762	0.04426	0.05116	746	ND	van der Linden, M., Meeuwis, K. A., Bulten, J., Bosse, T., van Poelgeest, M. I., & de Hullu, J. A. (2016) Edey, K. A., Allan, E., Murdoch, J. B., Cooper, S., & Bryant, A. (2019) Loiacono, R. M. R., Traversi, P., Deliso, M. A., et al. (2019)
R	2	Undifferentiated carcinoma of vulva and vagina		Undifferentiated carcinoma of vulva and vagina	0.00543	0.00433	0.00671	85	Somatic	Olawaiye, A. B., Cuello, M. A., & Rogers, L. J. (2021) Capria, A., Tahir, N. & Fatehi, M. (2023) Rogers, L. J., & Cuello, M. A. (2018)
R	1	TROPHOBLASTIC TUMOUR OF PLACENTA		TROPHOBLASTIC TUMOUR OF PLACENTA	0.02317	0.02085	0.02568	363	Sporadic and ND	Hancock, B. W. & Tidy, J. (2021) Baergen, R. N., Rutgers, J. L., Young, R. H., Osann, K., & Scully, R. E. (2006) Feng, X., Wei, Z., Zhang, S., Du, Y., & Zhao, H. (2019) Ngan, H. Y. S., Seckl, M. J., Berkowitz, R. S., Xiang, Y., Golfier, F., Sekharan, P. K., Lurain, J. R., & Massuger, L. (2021) Gillespie, A. M., Liyim, D., Goepel, J. R., Coleman, R. E., & Hancock, B. W. (2000)
R	2	Choriocarcinoma of placenta		Choriocarcinoma of placenta	0.02247	0.02018	0.02494	352	Sporadic and ND	Bishop, B. N. & Edemekong, P. F. (2023) Savage, P., Monk, D., Hernandez Mora, J.R. et al. (2019)
R	2	Squamous cell carcinoma with variants of prostate		Squamous carcinoma Adenosquamous carcinoma Basaloid carcinoma	0.01858	0.0165	0.02084	291	Sporadic and ND	Zhang, C., Jia, Y., & Kong, Q. (2023) Hanna, K., Lele, S. M., McCormick, G., McMahon, A., Hill, B., & Boyle, S. L. (2020) Biswas, T., Podder, T., Lepera, P. A., & Walker, P. (2015) Kaneko, Y., Kosaka, T., Nakamura, K., Mikami, S., Nishihara, H., & Oya, M. (2022) Malik, R. D., Dakwar, G., Hardee, M. E., Sanfilippo, N. J., Rosenkrantz, A. B., & Taneja, S. S. (2011)
R	2	Infiltrating duct carcinoma of prostate		Cribriform carcinoma Solid carcinoma, NOS Papillary adenocarcinoma, NOS	0.51476	0.50358	0.52612	8064	Sporadic and Germ line	Szentirmai, E., & Giannico, G. A. (2020) Divatia, M. K., & Ro, J. Y. (2016) Roberts, J. A., Zhou, M., Park, Y. W., & Ro, J. Y. (2013) Varma, M., Delahunt, B., Egevad, L., Samaratunga, H., & Kristiansen, G. (2019) Bernhardt, M., & Kristiansen, G. (2023) Böttcher, R., Kweldam, C.F., Livingstone, J. et al. (2018)
R	2	Transitional cell carcinoma of prostate		Transitional cell carcinoma of prostate	0.06128	0.05746	0.06528	960	Sporadic and ND	Nicolaisen, G. S., & Williams, R. D. (1984) Ghazwani, Y., Sabbah, B. N., Algahfees, M. A., et al. (2023) Njinou Ngninkeu, B., Lorge, F., Moulin, P., et al. (2003)
R	2	Basal cell adenocarcinoma of prostate		Adenoid cystic carcinoma Basal cell adenocarcinoma	0.00779	0.00647	0.0093	122	Sporadic and ND	Cozzi, S., Bardoscia, L., Najafi, M., et al. (2022) Tuan, J., Pandha, H., Corbishley, C., & Khoo, V. (2012) Hennes, D., Dragovic, A., Sewell, J., Hoh, M. Y., & Grills, R. (2020) Chang, K., Dai, B., Kong, Y., et al. (2013) Shibuya, T., Takahashi, G., & Kan, T. (2019)
R	1	TESTICULAR AND PARATESTICULAR CANCERS		TESTICULAR AND PARATESTICULAR CANCERS	3.2944	3.26604	3.32294	51609	Sporadic	Caballero Mora, F. J., Muñoz Calvo, M. T., García Ros, M., et al. (2013) Ahmed, H. U., Arya, M., Muneer, A., Mushtaq, I., & Sebire, N. J. (2010) Dörücü, D.; Şekerci, Ç. A.; Yücel, S. (2021)
R	2	Paratesticular adenocarcinoma with variants		Endometrioid adenocarcinoma, NOS Clear cell adenocarcinoma, NOS Serous cystadenocarcinoma, NOS Mucinous cystadenocarcinoma, NOS Collecting duct and rete testis carcinoma Transitional cell carcinoma, NOS	0.0014	0.00088	0.00213	22	Somatic, Germ line, and Sporadic	Salako, A. A., Onakpoya, U. U., Osasan, S. A., & Omoniyi-Esan, G. O. (2010) Gaddam, S. J. & Chesnut, G. T. (2023) Meyts, E. R.-D., Aksglaede, L., Bandak, M., et al. (2023)
R	2	Non seminomatous testicular cancer		Mixed germ cell tumour Teratocarcinoma Choriocarcinoma combined with other germ cell elements Embryonal adenocarcinoma, NOS Yolk sac tumour Choriocarcinoma, NOS	1.26614	1.24858	1.28389	19835	Somatic, Germ line, and Sporadic	Nauman, M. & Leslie, S. W. (2023) McGlynn, K. A., & Cook, M. B. (2009)
R	2	Seminomatous testicular cancer		Seminoma, NOS	1.82028	1.79922	1.84154	28516	Somatic, Germ line, ND, and Sporadic	Cedeno, J. D., Light, D. E. & Leslie, S. W. (2023) McGlynn, K. A., & Cook, M. B. (2009) Chung, P., & Warde, P. (2011) Elzinga-Tinke, J. E., Dohle, G. R., & Looijenga, L. H. (2015) Khan, O., & Protheroe, A. (2007)
R	2	Spermatocytic seminoma		Spermatocytic seminoma	0.03204	0.0293	0.03497	502	Sporadic and ND	Secondino, S., Viglio, A., Neri, G., et al. (2023) Raiss, G. G., Andaloussi, M. M., Raissouni, S. S., Mrabti, H. H., & Errihani, H. H. (2011) Bapir, R., Aghaways, I., Ali, R. M., et al. (2023) Haroon, S., Tariq, M. U., Fatima, S., & Kayani, N. (2013) Stein, M. E., Charas, T., Drumea, K., Sabo, E., & Ben-Yosef, R. (2014) Jha, R. K., Mathur, S., & Saidha, N. K. (2018)
R	2	Teratoma with malignant transformation		Teratoma with malignant transformation	0.00128	0.00078	0.00197	20	Sporadic and Somatic	Park, C. H., Jung, M. H., & Ji, Y. I. (2015) Mandal, S., & Badhe, B. A. (2012) Aryal, V., Maharjan, R., Singh, M., et al. (2021) Mahtate, M., Talib, S., Slaoui, A., et al. (2021) Qin, L., Zhao, T., Liu, X., et al. (2021) Tehranian, A., Ghahghaei-Nezamabadi, A., Seifollahi, A., et al. (2021) Rathore, R., Sharma, S., & Agarwal, S. (2018)
R	2	Testicular sex cord cancer		Leydig cell tumour malignant Sertoli cell carcinoma Malignant sex cord/gonadal stromal tumours	0.0217	0.01946	0.02414	340	Sporadic and ND	Huang, Y., Chen, B., Cao, D., et al. (2022) Kapoor, M. & Leslie, S. W. (2023)
R	1	EPITHELIAL TUMOURS OF PENIS		EPITHELIAL TUMOURS OF PENIS	0.66183	0.64915	0.67469	10368	Somatic and Sporadic	Cubilla, A. L.; Velazquez, E. F.; Young, R. H. (2004) Engelsgjerd, J. S. & LaGrange, C. A. (2022) Safiullah, S.; Kabra, S.; Anwar, T. (2020)
R	2	Squamous cell carcinoma with variants of penis		Squamous carcinoma Adenosquamous carcinoma Verrocous carcinoma Squamous cell carcinoma, sarcomatoid Basaloid carcinoma	0.61574	0.60351	0.62815	9646	Somatic and Sporadic	Dillner, J., von Krogh, G., Horenblas, S., & Meijer, C. J. (2000) Marchionne, E., Perez, C., Hui, A., & Khachemoune, A. (2017)
R	2	Adenocarcinoma with variants of penis		Extramammary Paget's disease Sebaceous adenocarcinoma Papillary adenocarcinoma, NOS Mixed tumour malignant, NOS Clear cell adenocarcinoma, NOS Basal cell adenocarcinoma	0.00562	0.00451	0.00692	88	Somatic and Sporadic	Rush, P. S., Shiau, J. M., Hibler, B. P., Longley, B. J., Downs, T. M., & Bennett, D. D. (2016) Engelsgjerd, J. S.; LaGrange, C. A., (2022) Morse, D. C., Tschen, J. A., & Silapunt, S. (2018)
R	2	Squamous cell carcinoma spindle cell type of kidney		Squamous cell carcinoma spindle cell type of kidney	0.01213	0.01047	0.01398	190	Somatic, Sporadic, and ND	Liu, X. H., Zou, Q. M., Cao, J. D., & Wang, Z. C. (2022) Kivlin, D., Tong, C., Friedlander, J., Perosio, P., & Simhan, J. (2016) Muglia, V. F., & Prando, A. (2015)
R	2	Squamous cell carcinoma with variants of kidney		Squamous cell carcinoma with variants of kidney	0.03402	0.0312	0.03704	533	Somatic and Sporadic	Liang, K., Yuan, Y., Lv, B., & Ke, Z. (2023) Zhang, X., Zhang, Y., Ge, C., Zhang, J., & Liang, P. (2020) Terakawa, K., Sawa, N., Mizuno, H., et al. (2021)
R	1	EPITHELIAL TUMOURS OF PELVIS AND URETER		EPITHELIAL TUMOURS OF PELVIS AND URETER	1.58474	1.56509	1.60458	24826	Somatic and Germ line	Cassell, A., 3rd, Manobah, B., & Willie, S. (2021) Kini, H., Sridevi, H. B., Suresh, P. K., Guni, L. P., Bhat, S., & Kini, J. R. (2016) Garfield, K. & LaGrange, C. A. (2022) Mohan, B. P., Jayalakshmy, P. L., Letha, V., & Bhat, S. (2018) Xiong, X., Jia, L., & Wang, J. (2016)
R	2	Transitional cell carcinoma of pelvis and ureter		Undifferentiated carcinoma Transitional cell carcinoma spindle cell Lymphoepithelioma-like carcinoma Transitional cell carcinoma, giant cell Transitional cell carcinoma, micropapillary	1.41066	1.39212	1.42939	22099	Somatic and Germ line	Kirkali, Z., & Tuzel, E. (2003) Hu, T., & You, S. (2022) Stroman, L. A., Sharma, N., & Sullivan, M. (2015)
R	2	Squamous cell carcinoma with variants of pelvis and ureter		Basaloid carcinoma Verrucous carcinoma	0.02375	0.02139	0.02629	372	Somatic	Ren, S., Feng, H., Bao, Y., et al. (2021) Salehipour, M., Dastgheib, N., Hosseinzadeh, M., et al. (2019) Hippargi, S. B., Nerune, S. M., & Kumar, M. (2016) Attalla, K., Haines, K., Labow, D., & Mehrazin, R. (2017) Maia Neves, N., Laranjeira, F. S., Coelho, S., Raimundo, A., & Horta, A. B. (2023) Holmäng, S., Lele, S. M., & Johansson, S. L. (2007)
R	2	Adenocarcinoma with variants of pelvis and ureter		Mucinous adenocarcinoma Clear cell adenocarcinoma, NOS Signet ring cell carcinoma Adenoid cystic carcinoma	0.02081	0.01861	0.0232	326	Somatic	Xiong, X., Jia, L., & Wang, J. (2016) Chaudhary, P., Agarwal, R., Srinivasan, S., & Singh, D. (2016) Khan, F., Nelwan, D., & Patel, T. (2023) Dadhania, V., Czerniak, B., & Guo, C. C. (2015)
R	1	EPITHELIAL TUMOURS OF URETHRA		EPITHELIAL TUMOURS OF URETHRA	0.13258	0.12694	0.13841	2077	Somatic and Germ line	Cimadamore, A., Lopez-Beltran, A., Cheng, L., & Montironi, R. (2023) Liu, M., Xu, S., He, J., Mu, Y., Chen, K., Zhang, W., Che, B., & Tang, K. (2022) Halaseh, S. A., Halaseh, S., Alali, Y., Ashour, M. E., & Alharayzah, M. J. (2022) Zhang, M., Adeniran, A. J., Vikram, R., Tamboli, P., et al. (2018)
R	2	Transitional cell carcinoma of urethra		Undifferentiated carcinoma Transitional cell carcinoma spindle cell Lymphoepithelioma-like carcinoma Transitional cell carcinoma, giant cell Transitional cell carcinoma, micropapillary	0.08873	0.08413	0.09352	1390	Somatic and Germ line	Teh, J., Kearns, P., & Lawrentschuk, N. (2018) Yaxley J. P. (2016) Purkayastha, A., Sharma, N., Vashisth, R., & Kishore, B. (2017) Mueller, C. M., Caporaso, N., & Greene, M. H. (2008)
R	2	Squamous cell carcinoma with variants of urethra		Basaloid carcinoma Verrucous carcinoma	0.021	0.01879	0.0234	329	Somatic	Cimadamore, A., Lopez-Beltran, A., Cheng, L., & Montironi, R. (2023) Fikri, J., Almalki, A. M., Almalki, S. A., Murad, M., Makhdoum, S., & Hassan, F. (2021) Shah, N., Huebner, T., & Cherone, S. (2019)
R	2	Adenocarcinoma with variants of urethra		Mucinous adenocarcinoma Clear cell adenocarcinoma, NOS Signet ring cell carcinoma Adenoid cystic carcinoma	0.01213	0.01047	0.01398	190	Somatic	Caplan, J., Hartman, M., & Rooker, G. (2015) Stukalin, I., Gao, Y., Spaner, S., Trpkov, K., & Gotto, G. (2019) Satyanarayan, A., Redd, L., Dyer, A., Wright, A., & Walker, J. (2015) Basiri, A., Narouie, B., Moghadasi, M. H., Ghasemi-Rad, M., & Valipour, R. (2015)
R	2	Squamous cell carcinoma with variants of bladder		Basaloid carcinoma Verrucous carcinoma	0.3553	0.34603	0.36476	5566	Somatic	Halaseh, S. A., Halaseh, S., Alali, Y., Ashour, M. E., & Alharayzah, M. J. (2022) Jagtap, S. V., Sarda, S. D., Demde, R. B., Huddedar, A. D., & Jagtap, S. S. (2015) Martin, J. W., Carballido, E. M., Ahmed, A., Farhan, B., Dutta, R., Smith, C., & Youssef, R. F. (2016) Kaseb, H. & Aeddula, N. R., (2022) Ng, K. L. (2022) Hurst, C. D., Cheng, G., Platt, F. M., et al. (2022) Fernando, M. H., Jayarajah…
R	2	Adenocarcinoma with variants of bladder		Mucinous adenocarcinoma Clear cell adenocarcinoma, NOS Signet ring cell carcinoma	0.29702	0.28854	0.30568	4653	Somatic and Germ line	Halaseh, S. A., Halaseh, S., Alali, Y., Ashour, M. E., & Alharayzah, M. J. (2022) Dadhania, V., Czerniak, B., & Guo, C. C. (2015) Abbas, M., Kramer, M. W., Wolters, M., Herrman, T. R., Becker, J. U., & Kreipe, H. H. (2013) Vasudevan, G., Bishnu, A., Singh, B. M. K., Nayak, D. M., & Jain, P. (2017) Ahmadi, M., Osman, A., Lee, P., Deng, F., & Liao, G. (2023) Kaseb, H. & Aeddula, N. R. (2022) Ng, K.…
R	2	Salivary gland type tumours of bladder		Adenoid cystic carcinoma Mucoepidermoid carcinoma	0.00045	0.00018	0.00092	7	Somatic and Sporadic	Nishida, H., Kusaba, T., Kawamura, K., Oyama, Y., & Daa, T. (2023) Young, A. & Okuyemi, O. T. (2023) Graham, D. M., O'Connor, K. M., Hinchion, J., Coate, L. E., Burke, L., & Power, D. G. (2013)
R	1	EPITHELIAL TUMOURS OF EYE AND ADNEXA		EPITHELIAL TUMOURS OF EYE AND ADNEXA	0.04334	0.04014	0.04673	679	Somatic and Sporadic	Yu, S. S., Zhao, Y., Zhao, H., Lin, J. Y., & Tang, X. (2018) Verma, V., Shen, D., Sieving, P. C., & Chan, C. C. (2008) Honavar, S. G., & Manjandavida, F. P. (2015) Pe'er J. (2016)
R	2	Squamous cell carcinoma with variants of eye and adnexa		Squamous carcinoma Basal cell carcinoma	0.02687	0.02437	0.02957	421	Somatic and Sporadic	Gurnani, B., Kaur, K. (2023) Mittal, R., Rath, S., & Vemuganti, G. K. (2013) McKelvie, P. A., Daniell, M., McNab, A., Loughnan, M., & Santamaria, J. D. (2002)
R	2	Adenocarcinoma with variants of eye and adnexa		Adenocarcinoma NOS Adenoid cystic carcinoma Mucoepidermoid carcinoma	0.00855	0.00717	0.01013	134	Somatic and Sporadic	Yu, S. S., Zhao, Y., Zhao, H., Lin, J. Y., & Tang, X. (2018) Verma, V., Shen, D., Sieving, P. C., & Chan, C. C. (2008) Honavar, S. G., & Manjandavida, F. P. (2015) Pe'er J. (2016)
R	1	EPITHELIAL TUMOURS OF MIDDLE EAR		EPITHELIAL TUMOURS OF MIDDLE EAR	0.03345	0.03065	0.03644	524	Sproradic and ND	Kennedy, K. L.& Singh, A. K. (2023) Zan, E., Limb, C. J., Koehler, J. F., & Yousem, D. M. (2009) Cardoso, F. A., Monteiro, E. M. R., Lopes, L. B., Avila, M. N. D. C., & Scarioli, B. O. (2017) Devaney, K. O., Ferlito, A., & Rinaldo, A. (2003)
R	2	Squamous cell carcinoma with variants middle ear		Squamous carcinoma	0.02407	0.0217	0.02662	377	Sproradic, Somatic, and ND	Allanson, B. M., Low, T. H., Clark, J. R., & Gupta, R. (2018) Nam, S. J., Yang, C. J., & Chung, J. W. (2016) Hu, X. D., Wu, T. T., & Zhou, S. H. (2015) Lovin, B. D., & Gidley, P. W. (2019) Alessandrini, L., Astolfi, L., Franz, L., Gentilin, E., Mazzoni, A., Zanoletti, E., & Marioni, G. (2022)
R	2	Adenocarcinoma with variants of middle ear		Adenocarcinoma NOS Adenoid cystic carcinoma	0.00319	0.00237	0.00421	50	ND	Saliba, I., & Evrard, A. S. (2009) Tahir, M., Frick, C., & Tranesh, G. (2021) Kokoshima, H., Yamada, N., Wako, Y., Doi, T., & Tsuchitani, M. (2020)
R	1	MALIGNANT MESOTHELIOMA		MALIGNANT MESOTHELIOMA	2.14175	2.11889	2.16479	33552	Sproradic, Somatic, and Germ line	Ahmed, I., Ahmed Tipu, S., & Ishtiaq, S. (2013) Sahu, R. K., Ruhi, S., Jeppu, A. K., et al. (2023) Moore, A. J., Parker, R. J., & Wiggins, J. (2008) Jain, S. V. & Wallen, J. M. (2023) Yang, H., Testa, J. R., & Carbone, M. (2008)
R	2	Mesothelioma of pleura and pericardium		Epithelioid malignant mesothelioma Sarcomatoid malignant mesothelioma	1.8305	1.80937	1.85181	28676	Somatic and ND	He, C. P., Tu, D. W., Zhang, T. W., Zhang, Q., et al. (2023) Makarawate, P., Chaosuwannakit, N., Chindaprasirt, J., et al. (2013) Godar, M., Liu, J., Zhang, P., Xia, Y., & Yuan, Q. (2013)
R	2	Mesothelioma of peritoneum and tunica vaginalis		Epithelioid malignant mesothelioma Sarcomatoid malignant mesothelioma	0.13182	0.12619	0.13763	2065	Somatic and ND	Recabal, P., Rosenzweig, B., Bazzi, W. M., Carver, B. S., & Sheinfeld, J. (2017) Zhang, N., Fu, N., Peng, S., & Luo, X. (2017) Akin, Y., Bassorgun, I., Basara, I., & Yucel, S. (2015) Vimercati, L., Cavone, D., Delfino, M.C. et al. (2019)
R	2	Malignant melanoma of mucosa and extracutaneous		Malignant melanoma of mucosa and extracutaneous	0.14548	0.13957	0.15158	2279	Sporadic, Somatic, and ND	Mihajlovic, M., Vlajkovic, S., Jovanovic, P., & Stefanovic, V. (2012) Seetharamu, N., Ott, P. A., & Pavlick, A. C. (2010) Keraliya, A. R., Krajewski, K. M., Braschi-Amirfarzan, M., et al. (2015)
R	2	Malignant melanoma of uvea		Malignant melanoma of uvea	0.70358	0.6905	0.71684	11022	Sporadic and Somatic	Krantz, B. A., Dave, N., Komatsubara, K. M., et al. (2017) Grisanti, S. & Tura, A. (2018) Tarlan, B., & Kıratlı, H. (2016) Singh, M., Durairaj, P., & Yeung, J. (2018) Kaliki, S., & Shields, C. L. (2017) Branisteanu, D. C., Bogdanici, C. M., Branisteanu, D. E., et al. (2021) Sayan, M., Mamidanna, S., Oncel, D., et al. (2020)
R	2	Adnexal carcinoma of skin		Nodular hidradenoma, malignant Sebaceous adenocarcinoma Adenoid cystic carcinoma Paget's disease extramammary Apocrine adenocarcinoma Mucinous adenocarcinoma Pilomatrix carcinoma Eccrine poroma, malignant Mixed tumour malignant, NOS Sclerosing sweat duct carcinoma Malignant eccrine spiradenoma Tubular adenocarcinoma Eccrine papillary adenocarcinoma	0.299	0.2905	0.30769	4684	Sporadic and ND	Chiller K., Passaro D., Scheuller M., et al. (2000) Böer-Auer A. (2014) De Iuliis, F.; Amoroso, L.; Taglieri, L.; et al. (2014) Alsaad, K. O., Obaidat, N. A., & Ghazarian, D. (2007)
R	2	Neuroblastoma and ganglioneuroblastoma		Neuroblastoma and ganglioneuroblastoma	0.09996	0.09507	0.10504	1566	Sporadic, Germ line, and Somatic	Choi, J. H. & Ro, J. Y. (2022) Lonergan, G. J., Schwab, C. M., Suarez, E. S., & Carlson, C. L. (2002) Okamatsu, C., London, W. B., Naranjo, A., et al. (2009) He, W. G., Yan, Y., Tang, W., Cai, R., & Ren, G. (2017) Shimada, H., & Ikegaki, N. (2022)
R	2	Nephroblastoma		Nephroblastoma	0.12543	0.11995	0.1311	1965	Sporadic and ND	Leslie, S. W., Sajjad, H. & Murphy, P. B. (2023) Szychot, E., Apps, J., & Pritchard-Jones, K. (2014) Davidoff A. M. (2012)
R	2	Retinoblastoma		Retinoblastoma	0.0549	0.05129	0.05869	860	Germ line and Sporadic	Ishaq, H. & Patel, B. C. (2023) Cruz-Gálvez, C. C., Ordaz-Favila, J. C., Villar-Calvo, V. M., et al. (2022) Dimaras, H., Corson, T. W., Cobrinik, D., et al. (2015) Lohmann, D. R. & Gallie, B. L. (2023) Pandey A. N. (2014) Kaewkhaw, R., & Rojanaporn, D. (2020)
R	2	Heptatoblastoma		Heptatoblastoma	0.02279	0.02049	0.02528	357	Sporadic	Hager, J. & Sergi, C. M. (2021) Calvisi, D. F., & Solinas, A. (2020) Lim, I. I. P., Bondoc, A. J., Geller, J. I., & Tiao, G. M. (2018)
R	2	Pleuropulmonary blastoma		Pleuropulmonary blastoma	0.00057	0.00026	0.00109	9	Germ line	Mlika, M., Anjum, F., Mezni, F. E. (2023) Knight, S.; Knight, T.; Khan, A.; Murphy, A.J. (2019) Gbande, P., Abukeshek, T., Bensari, F., & El-Kamel, S. (2021) Madaan, P. K., Sidhu, H. S., Girdhar, S., & Mann, K. K. (2021) Dehner, L. P., Messinger, Y. H., Schultz, K. A., et al. (2015) Dehner, L. P., Schultz, K. A., & Hill, D. A. (2019) Messinger, Y. H., Stewart, D. R., Priest, J. R., et al. (2015)
R	2	Pancreatoblastoma		Pancreatoblastoma	0.00249	0.00177	0.0034	39	ND	Liu, T., Zhao, T., Shi, C., & Chen, L. (2022) Omiyale A. O. (2021) Zhang, X., Ni, S. J., Wang, X. H., Huang, D., & Tang, W. (2020) Suemitsu, Y., Ono, Y., Mizukami, Y., et al. (2021) Reid, M. D., Bhattarai, S., Graham, R. P., et al. (2019) Vilaverde, F., Reis, A., Rodrigues, P., Carvalho, A., & Scigliano, H. (2016) Omiyale A. O. (2015)
R	2	Olfactory neuroblastoma		Olfactory neuroblastoma	0.03179	0.02906	0.03471	498	Sporadic and ND	Thompson L. D. (2009) Tosoni, A., Di Nunno, V., Gatto, L., et al. (2023) Uslu, G. H., Canyilmaz, E., Zengin, A. Y., et al. (2015) Limaiem, F. & Das, J. M. (2023) Czapiewski, P., Kunc, M., & Haybaeck, J. (2016) Kaur, R. P., Izumchenko, E., Blakaj, D. M., et al. (2021)
R	2	Odontogenic malignant tumours		Odontogenic malignant tumours	0.0044	0.00343	0.00557	69	Sporadic and ND	Marin, C., Dave, M., & Hunter, K. D. (2021) Richardson, M. S., & Muller, S. (2014) Labib, A.& Adlard, R. E. (2023) Wright, J. M., & Soluk Tekkesin, M. (2017) Garg, K., Chandra, S., Raj, V., Fareed, W., & Zafar, M. (2015)
R	1	EXTRAGONADAL GERM CELL TUMOURS		EXTRAGONADAL GERM CELL TUMOURS	0.11886	0.11352	0.12438	1862	Sporadic and ND	Ronchi, A., Cozzolino, I., Montella, M., et al. (2019) Gao, Y., Jiang, J., & Liu, Q. (2015) Kang, J., Mashaal, H. & Anjum, F. (2023) De Felici, M., Klinger, F. G., Campolo, F., et al. (2021)
R	2	Non seminomatous germ cell tumours		Embryonal adenocarcinoma, NOS Yolk sac tumour Teratocarcinoma Teratoma with malignant transformation Mixed germ cell tumour Choriocarcinoma, NOS Choriocarcinoma combined with other germ cell elements	0.05841	0.05468	0.06232	915	Germ line and Sporadic	Nauman, M.; Leslie, S. W. (2023) Chung, P., & Warde, P. (2016) Lutke Holzik, M. F., Sijmons, R. H., Hoekstra-Weebers, J. E., et al. (2008) Borni, M., Kolsi, F., Kammoun, B., Kallel, R., et al. (2018) McGlynn, K. A., & Cook, M. B. (2009)
R	2	Seminomatous germ cell tumors		Dysgerminoma Seminoma, NOS Seminoma, anaplstic Spermatocytic seminoma	0.0083	0.00693	0.00985	130	Sporadic and ND	Cedeno, J. D., Light, D. E. & Leslie, S. W. (2023) Chung, P., & Warde, P. (2016) Lutke Holzik, M. F., Sijmons, R. H., Hoekstra-Weebers, J. E., et al. (2008)
R	2	Germ cell tumors of Central Nervous System (CNS)		Dysgerminoma Seminoma, NOS Seminoma, anaplastic Spermatocytic seminoma Embryonal adenocarcinoma, NOS Yolk sac tumour Teratocarcinoma Teratoma with malignant transformation Mixed germ cell tumour Choriocarcinoma, NOS Choriocarcinoma combined with other germ cell elements	0.03664	0.0337	0.03976	574	Sporadic and ND	Fetcko, K., & Dey, M. (2018) Yeo, K. K., Nagabushan, S., Dhall, G., & Abdelbaki, M. S. (2023) Kremenevski, N., Buchfelder, M., & Hore, N. (2023) Liu, S., Ren, L., Gao, X., Hao, M., & Wang, G. (2022) Mufti, S. T., & Jamal, A. (2012)
R	1	SOFT TISSUE SARCOMA		SOFT TISSUE SARCOMA	4.71068	4.67675	4.74479	73796	Germ line, Sporadic, and ND	Morrison B. A. (2003) Demetri, G. D., Baker, L. H., Beech, D., et al. (2005) Vodanovich, D. A., & M Choong, P. F. (2018) Hui J. Y. (2016)
R	2	Soft tissue sarcoma of head and neck		Sarcoma NOS Epithelioid sarcoma Desmoplastic small round cell tumour Fibrosarcoma Fibromyxosarcoma Infantile fibrosarcoma Myxoinflammatory fibroblastic sarcoma Malignant fibrous histiocytoma DFSP Well differentiated liposarcoma Myxoid liposarcoma Pleomorphic liposarcoma Mixed type liposarcoma Dedifferentiated liposarcoma Leiomyosarcoma Pleomorphic rhabdomyosarcoma Extrarenal rhabdoid tumour Synov…	0.26089	0.25295	0.26901	4087	Sporadic, Somatic, and Germ line	Aljabab, A. S., Nason, R. W., Kazi, R., & Pathak, K. A. (2011) Liuzzi, J. F., Da Cunha, M., Salas, D., Siso, S., & Garriga, E. (2017) Tejani, M. A., Galloway, T. J., Lango, M., Ridge, J. A., & von Mehren, M. (2013)
R	2	Soft tissue sarcoma of limbs *		Soft tissue sarcoma of limbs *	1.09654	1.0802	1.11306	17178	ND	Bannasch, H., et al. (2011)
R	2	Soft tissue sarcoma of superficial trunk *		Soft tissue sarcoma of superficial trunk *	0.49873	0.48774	0.50992	7813	ND	Zhang, M., Crago, A., Yoon, S. S., Singer, S., & Alektiar, K. (2022) Chan, L. W. M., et al. (2023)
R	2	Soft tissue sarcoma of mediastinum *		Soft tissue sarcoma of mediastinum *	0.02968	0.02705	0.03251	465	ND and Sporadic	Chen, S. & Badve, S. S. (2020)
R	2	Soft tissue sarcoma of heart *		Soft tissue sarcoma of heart *	0.01379	0.01201	0.01575	216	ND and Sporadic	Scicchitano, P., et al. (2021)
R	2	Soft tissue sarcoma of breast *		Soft tissue sarcoma of breast *	0.18288	0.17625	0.18971	2865	ND and Somatic	Trent, I. J., 2nd; Benjamin, R. S. & Valero, V. (2001)
R	2	Soft tissue sarcoma of uterus *		Soft tissue sarcoma of uterus *	0.55261	0.54103	0.56437	8657	ND and Somatic	George, S., et al. (2018) Buzinskiene, D., et al. (2018)
R	2	Soft tissue sarcoma of paratestis *		Soft tissue sarcoma of paratestis *	0.03256	0.02979	0.03551	510	ND	Keenan, R. A., et al. (2019) Kucuk, U., et al. (2013)
R	2	Soft tissue sarcomas of other genitourinary tract (vulva, vagina, ovary, penis, prostate, testis, kidney, renal pelvis, ureter, bladder, urethra)		Clear cell sarcoma of kidney Malignant rhabdoid tumor of kidney	0.20171	0.19474	0.20887	3160	Somatic and Germ line	Hoang, N. T., Acevedo, L. A., Mann, M. J., & Tolani, B. (2018) Castle, J. T., Levy, B. E., Allison, D. B., Rodeberg, D. A., & Rellinger, E. J. (2023)
R	2	Soft tissue sarcoma of viscera *		Soft tissue sarcoma of viscera *	0.38326	0.37362	0.39308	6004	ND	Yang, S., Liao, Z., Li, T., et al. (2022) Costa, A., Gozzellino, L., Nannini, M., et al. (2023) Jain, N., Shirazi, N., Chauhan, N., & Gupta, M. (2016) Whittle, S. B., Fetzko, S., Roy, A., & Venkatramani, R. (2022) Gronchi, A., Miah, A. B., Dei Tos, A. P., et al. (2018)
R	2	Soft tissue sarcoma of retroperitoneum and peritoneum *		Soft tissue sarcoma of retroperitoneum and peritoneum *	0.31349	0.30478	0.32238	4911	Sporadic and Germ line	de Bree, E., Michelakis, D., Heretis, I., et al. (2023) Mack, T., & Purgina, B. (2022) Choi, J. H., & Ro, J. Y. (2020) Van Roggen, J. F., & Hogendoorn, P. C. (2000) Schmitz, E., & Nessim, C. (2022)
R	2	Soft tissue sarcoma of pelvis *		Soft tissue sarcoma of pelvis *	0.19725	0.19035	0.20433	3090	Sporadic	Levy, A. D., Manning, M. A., Al-Refaie, W. B., & Miettinen, M. M. (2017) Lewis, S. J., et al. (2001)
R	2	Soft tissue sarcoma of skin *		Soft tissue sarcoma of skin *	0.30238	0.29383	0.31112	4737	Germ line and Sporadic	Dangoor, A., Seddon, B., Gerrand, C. et al. (2016) Vodanovich, D. A., & M Choong, P. F. (2018)
R	2	Soft tissue sarcoma of paraorbit*		Soft tissue sarcoma of paraorbit*	0.00747	0.00618	0.00895	117	ND	Dangoor, A., Seddon, B., Gerrand, C. et al. (2016) Vodanovich, D. A., & M Choong, P. F. (2018)
R	2	Soft tissue sarcoma of brain and other parts of the nervous system *		Soft tissue sarcoma of brain and other parts of the nervous system *	0.17382	0.16735	0.18047	2723	Sporadic	Gonzalez, M. R., Bryce-Alberti, M., Leon-Abarca, J. A., & Pretell-Mazzini, J. (2021) Chan, C. M., Lindsay, A. D., Spiguel, A. R., Scarborough, M. T., & Gibbs, C. P. (2020) Espat, N. J., Bilsky, M., Lewis, J. J., Leung, D., & Brennan, M. F. (2002)
R	2	Embryonal rhabdomyosarcoma of soft tissue		Embryonal rhabdomyosarcoma of soft tissue	0.05337	0.04981	0.05711	836	Germ line	Skapek, S. X., Ferrari, A., Gupta, A. A., et al. (2019)
R	2	Alveolar rhabdomyosarcoma of soft tissue		Alveolar rhabdomyosarcoma of soft tissue	0.03313	0.03034	0.03611	519	ND and Sporadic	Eguía-Aguilar, P., et al. (2016) Enzinger, F. M.& Shiraki, M. (1969)
R	2	Ewing’s sarcoma of soft tissue		Ewing Sarcoma Peripheral neuroectodermal tumor Primitive neuroectodermal tumor, NOS	0.06371	0.05981	0.06778	998	ND	Yang, C., Chen, W., & Han, P. (2022) Knight, B., Brierly, G. & Dimitroulis, G. (2022)
R	1	BONE SARCOMA		BONE SARCOMA	0.85384	0.83943	0.86844	13376	Somatic and ND	Strauss, S. J., et al. (2021) Zhao, X., Wu, Q., Gong, X. et al. (2021)
R	2	Osteogenic sarcoma		Conventional osteosarcoma Teleangectatic osteosarcoma Small cell osteosarcoma Paraosteal osteosarcoma High grade surface osteosarcoma Low grade central osteosarcoma Periosteal osteosarcoma Secondary osteosarcoma	0.21257	0.20541	0.21991	3330	ND and germ line	Picci, P. (2007)
R	2	Chondrogenic sarcomas		Chondrosarcoma Mesenchymal chondrosarcoma Clear cell chondrosarcoma Dedifferentiated chondrosarcoma	0.26217	0.25421	0.27031	4107	Sporadic and ND	Chow, W. A. (2018) Gazendam, A., et al. (2023) Engel, H., et al. (2021)
R	2	Notochordal sarcomas, chordoma		Notochordal sarcomas, chordoma	0.07309	0.06892	0.07745	1145	Sporadic and Germ line	Nibu, Y., José-Edwards, D. S., & Di Gregorio, A. (2013) Barber, S. M., Sadrameli, S. S., & Lee, J. J., et al. (2021)
R	2	Vascular sarcomas		Angiosarcoma	0.00823	0.00687	0.00978	129	Somatic	Ravi, V., & Patel, S. (2013)
R	2	Ewing’s sarcoma		Peripheral neuroectodermal tumor	0.12403	0.11857	0.12967	1943	Sporadic and ND	Riggi, N., et al. (2021) Zöllner, S.K., et al. (2021) Balamuth, N. J. & Womer, R. B. (2010)
R	2	Epithelial tumours, adamantinoma		Epithelial tumours, adamantinoma	0.0136	0.01183	0.01555	213	ND	Varvarousis, D. N., et al. (2021) Jain, D., et al. (2008)
R	2	Other high grade sarcomas (fibrosarcoma, malignant fibrous histiocytoma)		Fibrosarcoma Malignant fibrous histyocitoma	0.01941	0.01729	0.02171	304	Somatic and Sporadic	Robles-Tenorio, A. & Solis-Ledesma, G. (2023) Seomangal, K., Mahmoud, N., & McGrath, J. P. (2019)
R	2	Gastrointestinal stromal sarcoma		Gastrointestinal stromal sarcoma	0.3004	0.29188	0.30911	4706	Sporadic	Poveda, A., et al. (2017) Martin-Broto, J., et al. (2017)
R	2	Kaposi's sarcoma		Kaposi's sarcoma	0.2485	0.24076	0.25644	3893	Somatic	Antman, K.& Chang, Y. (2000) Cesarman, E., Damania, B., Krown, S.E., et al. (2019) Ruocco, E., et al. (2013)
R	1	NEUROENDOCRINE TUMOURS		NEUROENDOCRINE TUMOURS	3.50716	3.47789	3.53661	54942	Somatic, Sporadic, ND, and Germ line	Raphael, M. J., Chan, D. L., Law, C., & Singh, S. (2017) Darbà, J. & Marsà, A. (2019)
R	2	Well differentiated not functioning endocrine carcinoma of pancreas and digestive tract		Carcinoid tumour Islet cell carcinoma	1.01189	0.9962	1.02777	15852	Germ line and Sporadic	Metz, D. C., & Jensen, R. T. (2008) Pavel, M., et al. (2020) Pellat, A.; Cottereau, A.S.; Palmieri, L.-J., et al. (2021)
R	2	Well differentiated functioning endocrine carcinoma of pancreas and digestive tract		Insulinoma, malignant Glucagonoma, malignant Somatostatinoma, malignant Gastrinoma, malignant VIP-oma Other ectopic hormone producing tumours	0.02624	0.02376	0.0289	411	Germ line and Sporadic	Metz, D. C., & Jensen, R. T. (2008) Pavel, M., et al. (2020) Pellat, A.; Cottereau, A.S.; Palmieri, L.-J., et al. (2021)
R	2	Poorly differentiated endocrine carcinoma of pancreas and digestive tract		Large cell endocrine carcinoma Small cell endocrine carcinoma	0.66521	0.6525	0.67811	10421	Germ line and Sporadic	Metz, D. C., & Jensen, R. T. (2008) Pavel, M., et al. (2020) Pellat, A.; Cottereau, A.S.; Palmieri, L.-J., et al. (2021)
R	2	Mixed endocrine-exocrine carcinoma of pancreas and digestive tract		Mixed endocrine-exocrine carcinoma of pancreas and digestive tract	0.00938	0.00793	0.01103	147	Somatic, Sporadic, and Germ line	Frizziero, M., Chakrabarty, B., Nagy, B., et al. (2020) La Rosa, S.; Marando, A.; Sessa, F.; Capella, C. (2012) Lee, H. H., Jung, C. K., Jung, E. S., Song, K. Y., Jeon, H. M., & Park, C. H. (2011) Imaoka, K., Fukuda, S., Tazawa, H., et al. (2016)
R	2	Endocrine carcinoma of thyroid gland		Medullary carcinoma Mixed medullary-follicular carcinoma Well differentiated endocrine tumours Poorly differentiated endocrine carcinoma	0.24231	0.23467	0.25015	3796	Somatic, Sporadic, and Germ line	Baloch, Z. W., & LiVolsi, V. A. (2001) Cai, H. J., Wang, H., Cao, N., et al. (2020) Sivrikoz, E., Ozbey, N.C., Kaya, B., et al. (2012)
R	2	Neuroendocrine carcinoma of skin		Merkel cell carcinoma	0.19303	0.18621	0.20004	3024	Somatic and sporadic	Daoud, M. A., et al. (2013) Walecka, I., et al. (2022) Hamie, L., et al. (2020) Coggshall, K., et al. (2018)
R	2	Typical and atypical carcinoid of the lung		Typical and atypical carcinoid of the lung	0.39322	0.38346	0.40316	6160	Sporadic	Gosain, R., et al. (2018) Melosky B. (2018)
R	2	Neuroendocrine carcinoma of other sites		Well differentiated endocrine tumours, carcinoid Well differentiated endocrine tumours, atypical carcinoid Poorly differentiated endocrine carcinoma	0.90133	0.88653	0.91632	14120	Sporadic	Spigel, D. R.; Hainsworth, J. D.; Greco, F. A. (2009) Klöppel G. (2017)
R	2	Pheochromocytoma, malignant		Pheochromocytoma, malignant	0.04149	0.03836	0.04481	650	Germ line	Gupta, P. K. & Marwaha, B. (2023) Därr, R., Lenders, J. W., Hofbauer, L. C., Naumann, B., Bornstein, S. R., & Eisenhofer, G. (2012) Fishbein, L., & Nathanson, K. L. (2012) Aygun, N., & Uludag, M. (2020)
R	2	Paraganglioma		Paraganglioma	0.02215	0.01988	0.02461	347	Sporadic and germ line	Garcia-Carbonero, R. et al. (2021) Lee, K. Y., et al. (2006) Ku, E. J., et al. (2021)
R	2	Carcinoma of pituitary gland		Pituitary carcinoma	0.03715	0.03419	0.0403	582	Sporadic and germ line	Melmed, S., et al. (2020) Filetti, S., et al. (2019)
R	1	CARCINOMAS OF THYROID GLAND		CARCINOMAS OF THYROID GLAND	5.06968	5.03448	5.10506	79420	Sporadic	Martin, J. W. & Dozier, W. E. (1968) Filetti, S., et al. (2019)
R	2	Carcinoma of thyroid gland		Papillary adenocarcinoma, NOS Follicular carcinoma, NOS Undifferentiated/anaplastic carcinoma Mucoepidermoid carcinoma Mucinous carcinoma Spindle cell tumour with thymus-like differentiation (SETTLE) Carcinoma showing thymus-like differentiation (CASTLE)	5.06968	5.03448	5.10506	79420	Sporadic	Martin, J. W. & Dozier, W. E. (1968) Filetti, S., et al. (2019)
R	1	CARCINOMAS OF PARATHYROID GLAND		CARCINOMAS OF PARATHYROID GLAND	0.02617	0.0237	0.02883	410	somatic and germ line	Marcocci, C., et al. (2008)
R	2	Carcinomas od parathyroid gland		Carcinomas od parathyroid gland	0.02617	0.0237	0.02883	410	somatic and germ line	Marcocci, C., et al. (2008)
R	1	CARCINOMA OF ADRENAL CORTEX		CARCINOMA OF ADRENAL CORTEX	0.21857	0.21131	0.22601	3424	Sporadic	National Cancer Institute. (2023)
R	2	Carcinoma of adrenal cortex		Adrenal cortical carcinoma	0.21857	0.21131	0.22601	3424	Sporadic	National Cancer Institute. (2023)
R	2	Astrocytic tumours of CNS		Astrocytoma, NOS Astrocytoma, anaplastic Glioblastoma Gliosarcoma Giant cell glioblastoma Astroblastoma Protoplasmic astrocytoma Gliomatosis cerebri Pleomorphic xanthoastrocytoma Pilocytic and Pilomixoid astrocytoma Oligoastrocytoma Subependymal giant cell astrocytoma	4.98657	4.95166	5.02166	78118	Somatic and germ line	Lee, J. M., et al. (2004) Horger, M., et al. (2009)
R	2	Oligodendroglial tumours of CNS		Oligodendroglioma Oligodendroglioma, anaplastic	0.39245	0.3827	0.40238	6148	Sporadic	Torp, S. H., Solheim, O., & Skjulsvik, A. J. (2022)
R	2	Ependymal tumours of CNS		Ependymoma, NOS Ependymoma, anaplastic Subependymoma Myxopapillary ependymoma	0.20503	0.198	0.21225	3212	ND	Kresbach, C.; Neyazi, S.; Schuller, U. (2022)
R	2	Neuronal and mixed neuronal-glial tumors		Neuronal and mixed neuronal-glial tumors	0.00472	0.00371	0.00593	74	ND	Moreno, A., et al. (2001) Gatto, L., et al. (2020)
R	2	Choroid plexus carcinoma of CNS		Choroid plexus carcinoma of CNS	0.00626	0.00508	0.00762	98	ND	Jameel, P.Z., Varma, A., Kumari, P. et al. (2021)
R	2	Malignant meningiomas		Malignant meningiomas	0.16367	0.1574	0.17013	2564	ND and Somatic	Ogasawara, C., Philbrick, B. D., & Adamson, D. C. (2021)
R	2	Embryonal tumors of CNS		Medulloblastoma Desmoplastic nodular medulloblastoma CNS-PNET Atypical teratoid/rhabdoid tumour Medulloepithelioma, NOS Pineoblastoma Ependymoblastoma Neuroepithelioma, NOS	0.19801	0.1911	0.20511	3102	ND	Kram, D.E., et al. (2018)
R	2	Hodgkin lymphoma, classical		Lymphocyte-rich Mixed cellularity Lymphocyte-depleted Nodular sclerosis Composite Hodgkin and Non Hodgkin lymphoma	2.46322	2.4387	2.48792	38588	Somatic and germ line	Munir, F., et al. (2023) Ansell, S. M., et al. (2022)
R	2	Hodgkin lymphoma nodular lymphocyte predominance		Hodgkin lymphoma nodular lymphocyte predominance	0.09467	0.08991	0.09961	1483	ND and Sporadic	Eichenauer, D. A., & Engert, A. (2017) Sohani, A. R., et al. (2011)
R	2	Precursor B/T lymphoblastic leukaemia/lymphoblastic lymphoma (and Burkitt leukemia/lymphoma)		Precursor B/T lymphoblastic leukaemia/lymphoblastic lymphoma Burkitt leukaemia/lymphoma	1.45509	1.43626	1.47411	22795	ND and Sporadic	Li, Y., et al. (2018) Sato, Y., et al. (2016)
R	2	T cutaneous lymphoma (Sezary syn, Mycosis fung)		T cutaneous lymphoma (Sezary syn, Mycosis fung)	0.35275	0.34351	0.36217	5526	ND	Parker, S. R., & Bethaney, J. V. (2009) Yamashita, T., Abbade, L. P., Marques, M. E., & Marques, S. A. (2012) Hwang, S. T., et al. (2008)
R	2	Other T cell lymphomas and NK cell neoplasms		Other T cell lymphomas and NK cell neoplasms	0.61638	0.60415	0.6288	9656	Somatic, Sporadic, and ND	Varghese, M. T. & Alsubait, S. (2022) Wang, H., Fu, B. B., Gale, R. P., & Liang, Y. (2021) Jaffe, E. S., Nicolae, A., & Pittaluga, S. (2013) Tse, E., & Kwong, Y. L. (2017) Kohrt, H., & Advani, R. (2009)
R	2	Diffuse B lymphoma		Diffuse B lymphoma	4.31804	4.28556	4.3507	67645	Sporadic and ND	Sehn, L. H. & Salles, G. (2021) Susanibar-Adaniya, S., & Barta, S. K. (2021)
R	2	Follicular B lymphoma		Follicular B lymphoma	2.19244	2.16931	2.21575	34346	Sporadic and ND	Jacobsen, E. (2022)
R	2	Hairy cell leukaemia		Hairy cell leukaemia	0.27927	0.27106	0.28767	4375	Sporadic and ND	Troussard, X.; Maitre, E.; Cornet, E. (2022)
R	2	Plasmacytoma/Multiple Myeloma (and Heavy chain diseases)		Plasmacytoma/Multiple Myeloma Heavy chain disease	5.70929	5.67194	5.74683	89440	Somatic	Ria, R.; Dammacco, F.; Vacca, A. (2018) Deighan, W. I., et al. (2016)
R	2	Mantle cell lymphoma		Mantle cell lymphoma	0.55842	0.54678	0.57024	8748	Somatic and Sporadic	Jain, P. & Wang, M. (2019) Lynch, D. T., et al. (2023)
R	2	Prolymphocytic leukaemia, B cell		Prolymphocytic leukaemia, B cell	0.05132	0.04784	0.055	804	Sporadic	van der Velden, V. H., et al. (2014) Bindra, B. S., et al. (2019)
R	1	ACUTE MYELOID LEUKEMIA AND RELATED PRECURSOR NEOPLASMS		ACUTE MYELOID LEUKEMIA AND RELATED PRECURSOR NEOPLASMS	3.805	3.77452	3.83567	59608	Somatic and Germ line	Vakiti, A. & Mewawalla, P. (2023) Hwang S. M. (2020) Khoury, J. D., Solary, E., Abla, O., et al. (2022) Arber, D. A., Orazi, A., Hasserjian, R. P., et al. (2022) Lagunas-Rangel, F. A., Chávez-Valencia, V., Gómez-Guijosa, M. Á., & Cortes-Penagos, C. (2017)
R	2	Acute promyelocytic leukemia (AML with t(15;17) with variants)		Acute promyelocytic leukemia (AML with t(15;17) with variants)	0.11975	0.11439	0.1253	1876	Somatic	Shimony, S.; Stahl, M.; Stone, R. M. (2023) Kantarjian, H., et al. (2021)
R	2	AML		AML with t(8;21)(q22;q22); AML 1/ETO) AML with inv(16)(p13.1q22)or t( 16; 16) (p13.1q22),(CBFbeta/MYH) Acute myeloid leukemia 11q23 abnormalities AML NOS (FAB or WHO type) AML with myelodysplasia-related changes Refractory Anemia with excess blasts in trasformation (RAEB-T) Therapy related myelodysplastic syndrome, NOS Therapy-related myeloid neoplasms Acute myeloid leukemia minimally differentia…	3.49739	3.46816	3.5268	54789	Somatic and germ line	De Kouchkovsky, I. & Abdul-Hay, M. (2016) Guo, Y., Wang, W., & Sun, H. (2022) Tebbi C. K. (2021) Deschler, B., & Lübbert, M. (2006)
R	1	MYELOPROLIFERATIVE NEOPLASMS		MYELOPROLIFERATIVE NEOPLASMS	3.31221	3.28377	3.34083	51888	Germ line and Sporadic	Spivak, J. L. (2017)
R	2	Chronic myeloid leukemia		Chronic myelogenous leukemia BCR/ABL positive Chronic myeloid leukemia NOS	1.11537	1.09889	1.13203	17473	Sporadic	Jabbour, E. & Kantarjian, H.(2020) Rinaldi, I., & Winston, K. (2023)
R	2	Other myeloproliferative neoplasms		Primary myelofibrosis Essential thrombocythemia Polycythemia vera Chronic myeloproliferative disease NOS Chronic neutrophilic leukemia Hypereosinophilic syndrome	2.16741	2.14442	2.19059	33954	ND	Publicover, A., & Medd, P. (2013) Pizzi, M., et al. (2021)
R	2	Mast cell tumour		Mastocytoma NOS/mast cell sarcoma Malignant mastocytosis Mast cell leukaemia	0.02943	0.0268	0.03224	461	ND	Ryan, R. J., et al. (2013)
R	1	MYELODYSPLASTIC SYNDROME AND MYELODYSPLASTIC/MYELOPROLIFERATIVE DISEASES		MYELODYSPLASTIC SYNDROME AND MYELODYSPLASTIC/MYELOPROLIFERATIVE DISEASES	2.47286	2.44829	2.49761	38739	Germ line and Sporadic	Hasle H. (2016)
R	2	Myelodysplastic syndrome with 5q syndrome		Myelodysplastic syndrome with 5q syndrome	0.00996	0.00846	0.01165	156	Somatic	Elkattawy, S., et al. (2021)
R	2	Other myelodysplastic syndrome		Refractory anemia Refractory anemia with sideroblasts Refractory anemia with excess blasts Refractory cytopenia with multilineage dysplasia Myelodysplastic syndrome NOS	2.14111	2.11826	2.16415	33542	Sporadic and Somatic	Sekeres, M. A. & Taylor, J. (2022) Dotson, J. L. & Lebowicz, Y. (2022)
R	2	Chronic Myelomonocytic leukemia		Juvenile myelomonocytic leukemia Chronic myelomonocytic leukemia NOS	0.28993	0.28156	0.29849	4542	Sporadic	Patnaik, M. M. & Tefferi, A. (2022)
R	2	Atypical chronic myeloid leukemia BCR/ABL negative		Atypical chronic myeloid leukemia BCR/ABL negative	0.01526	0.01338	0.01732	239	Sporadic and ND	Diamantopoulos, P. T. & Viniou, N. A. (2021) Giri, S., et al. (2015) Crisa, E., et al. (2020)
R	1	HISTIOCYTIC AND DENDRITIC CELL NEOPLASMS		HISTIOCYTIC AND DENDRITIC CELL NEOPLASMS	0.05285	0.04932	0.05658	828	Sporadic and ND	Dalia, S., Shao, H., Sagatys, E., Cualing, H., & Sokol, L. (2014) Pan, Z., & Xu, M. L. (2019)
R	2	Histiocytic malignancies		Langherans cell histiocytosis Langherans cell sarcoma	0.04187	0.03873	0.04521	656	ND	Laeng, H., Gerber, H., & Mueller, J. (1986)
R	2	Lymph node accessory cell tumors		Histiocytic sarcoma Interdigitating dendritic cell sarcoma Follicular dendritic cell sarcoma Fibroblastic reticular cell tumour	0.01098	0.0094	0.01275	172	ND	Andriko, J. W., et al. (1998) Tzankov, A. & Dirnhofer, S. (2015)

## Sheet: References
References
Abbas, M.; Kramer, M. W.; Wolters, M.; Herrman, T. R.; Becker, J. U.; Kreipe, H. H., Adenocarcinoma of the urinary bladder, mesonephroid type: a rare case. Rare Tumors 2013, 5, (1), e3.
Abdelhamed, W.; El-Kassas, M., Fibrolamellar hepatocellular carcinoma: A rare but unpleasant event. World J Gastrointest Oncol 2022, 14, (6), 1103-1114.
Abdelqader, A.; Jabaji, R.; Albugeaey, M.; Palese, C., Squamous cell carcinoma of the ascending colon: two cases. J Community Hosp Intern Med Perspect 2017, 7, (1), 53-55.
Abdul-Ghafar, J.; Yong, S. J.; Kwon, W.; Park, I. H.; Jung, S. H., Primary thymic mucinous adenocarcinoma: a case report. Korean J Pathol 2012, 46, (4), 377-81.
Admoun, C.; Mayrovitz, H. N., Chapter 2 The Etiology of Breast Cancer. Exon Publications: Brisbane, 2022.
Agrawal, S.; Gupta, T., Fallopian tube carcinoma. J Obstet Gynaecol India 2012, 62, (Suppl 1), 61-2.
Aguayo-Carreras, P.; Bonilla-Garcia, L.; Perez-Lopez, I.; Cuenca-Barrales, C.; Tercedor-Sanchez, J., Paget's Disease of the Breast: A dangerous imitator of eczema. Sultan Qaboos Univ Med J 2017, 17, (4), e487-e488.
Ahmadi, M.; Osman, A.; Lee, P.; Deng, F.; Liao, G., Clear cell adenocarcinoma of the urinary bladder: a case report and review of literature. Am J Clin Exp Urol 2023, 11, (4), 344-347.
Ahmed, H. U.; Arya, M.; Muneer, A.; Mushtaq, I.; Sebire, N. J., Testicular and paratesticular tumours in the prepubertal population. Lancet Oncol 2010, 11, (5), 476-83.
Ahmed, I.; Ahmed Tipu, S.; Ishtiaq, S., Malignant mesothelioma. Pak J Med Sci 2013, 29, (6), 1433-8.
Akay, E.; Arslan, A.; Eren, S. K.; Ozhan, N.; Karaman, H., Mucinous appendiceal neoplasms and pseudomyxoma peritonei: Morphological and clinical findings, differential diagnosis, and prognosis. Indian J Pathol Microbiol 2022, 65, (3), 565-571.
Akin, Y.; Bassorgun, I.; Basara, I.; Yucel, S., Malignant mesothelioma of tunica vaginalis: an extremely rare case presenting without risk factors. Singapore Med J 2015, 56, (3), e53-5.
Al Hallak, M. N.; Zouain, N., Extramammary Perianal Paget's Disease. Case Rep Gastroenterol 2009, 3, (3), 332-337.
Al-Buainain, H.; Al-Jehani, Y.; Moghazy, K.; Al-Quorain, A., Psuedomyxoma peritonei secondary to adenocarcinoma of the cecum. J Family Community Med 2010, 17, (2), 103-6.
Aldossary, M. Y.; Alayed, A. A.; Amr, S.; Alqahtani, M. S., Primary squamous cell carcinoma of the gallbladder: Report of a rare neoplasm from the Eastern Province of Saudi Arabia. Int J Surg Case Rep 2018, 51, 186-189.
Alema, O. N.; Iva, B., Cancer of the esophagus: histopathological sub-types in northern Uganda. Afr Health Sci 2014, 14, (1), 17-21.
Alessandrini, L.; Astolfi, L.; Franz, L.; Gentilin, E.; Mazzoni, A.; Zanoletti, E.; Marioni, G., Temporal Bone Squamous Cell Carcinoma: Molecular Markers Involved in Carcinogenesis, Behavior, and Prognosis: A Systematic Review. Int J Mol Sci 2022, 23, (9).
Al-Hader, A.; Al-Rohil, R. N.; Han, H.; Von Hoff, D., Pancreatic acinar cell carcinoma: A review on molecular profiling of patient tumors. World J Gastroenterol 2017, 23, (45), 7945-7951.
Aljabab, A. S.; Nason, R. W.; Kazi, R.; Pathak, K. A., Head and neck soft tissue sarcoma. Indian J Surg Oncol 2011, 2, (4), 286-90.
Alkabban, F. M.; Ferguson, T., Breast Cancer. StatPearls Publisher: 2022.
Allanson, B. M.; Low, T. H.; Clark, J. R.; Gupta, R., Squamous Cell Carcinoma of the External Auditory Canal and Temporal Bone: An Update. Head Neck Pathol 2018, 12, (3), 407-418.
Alqaidy, D.; Moran, C. A., Thymic Carcinoma: A Review. Front Oncol 2022, 12, 808019.
Alsaad, K. O.; Obaidat, N. A.; Ghazarian, D., Skin adnexal neoplasms--part 1: an approach to tumours of the pilosebaceous unit. J Clin Pathol 2007, 60, (2), 129-44.
AlSharif, S.; Alshamrani, K. M.; Scaranelo, A.; Khoumais, N.; Subahi, A.; Mesurolle, B., Unusual Male Breast Lesions. J Clin Imaging Sci 2021, 11, 21.
Al-Shehri, A.; Silverman, S.; King, K. M., Squamous cell carcinoma of the pancreas. Curr Oncol 2008, 15, (6), 293-7.
Alwazzan, A. B.; Popowich, S.; Dean, E.; Robinson, C.; Lotocki, R.; Altman, A. D., Pure Immature Teratoma of the Ovary in Adults: Thirty-Year Experience of a Single Tertiary Care Center. Int J Gynecol Cancer 2015, 25, (9), 1616-22.
Anderson, J. B.; Cooper, M. J.; Williamson, R. C., Adenocarcinoma of the extrahepatic biliary tree. Ann R Coll Surg Engl 1985, 67, (3), 139-43.
Andriko, J. W.; Kaldjian, E. P.; Tsokos, M.; Abbondanzo, S. L.; Jaffe, E. S., Reticulum cell neoplasms of lymph nodes: a clinicopathologic study of 11 cases with recognition of a new subtype derived from fibroblastic reticular cells. Am J Surg Pathol 1998, 22, (9), 1048-58.
Andrini, E.; Marchese, P. V.; De Biase, D.; Mosconi, C.; Siepe, G.; Panzuto, F.; Ardizzoni, A.; Campana, D.; Lamberti, G., Large Cell Neuroendocrine Carcinoma of the Lung: Current Understanding and Challenges. J Clin Med 2022, 11, (5).
Ansell, S. M., Hodgkin lymphoma: 2023 update on diagnosis, risk-stratification, and management. Am J Hematol 2022, 97, (11), 1478-1488.
Antman, K.; Chang, Y., Kaposi's sarcoma. N Engl J Med 2000, 342, (14), 1027-38.
Aparicio, T.; Pachev, A.; Laurent-Puig, P.; Svrcek, M., Epidemiology, Risk Factors and Diagnosis of Small Bowel Adenocarcinoma. Cancers (Basel) 2022, 14, (9).
Arai, T.; Matsuda, Y.; Aida, J.; Takubo, K.; Ishiwata, T., Solid-type poorly differentiated adenocarcinoma of the stomach: clinicopathological and molecular characteristics and histogenesis. Gastric Cancer 2019, 22, (2), 314-322.
Arber, D. A.; Orazi, A.; Hasserjian, R. P.; Borowitz, M. J.; Calvo, K. R.; Kvasnicka, H. M.; Wang, S. A.; Bagg, A.; Barbui, T.; Branford, S.; Bueso-Ramos, C. E.; Cortes, J. E.; Dal Cin, P.; DiNardo, C. D.; Dombret, H.; Duncavage, E. J.; Ebert, B. L.; Estey, E. H.; Facchetti, F.; Foucar, K.; Gangat, N.; Gianelli, U.; Godley, L. A.; Gokbuget, N.; Gotlib, J.; Hellstrom-Lindberg, E.; Hobbs, G. S.; Ho…
Armstrong, S. A.; Malley, R.; Wang, H.; Lenz, H. J.; Arguello, D.; El-Deiry, W. S.; Xiu, J.; Gatalica, Z.; Hwang, J. J.; Philip, P. A.; Shields, A. F.; Marshall, J. L.; Salem, M. E.; Weinberg, B. A., Molecular characterization of squamous cell carcinoma of the anal canal. J Gastrointest Oncol 2021, 12, (5), 2423-2437.
Arora, T.; Mullang, S.; Lekkala, M. R., Ovarian Cancer. StatPearls Publisher: 2023.
Aryal, V.; Maharjan, R.; Singh, M.; Marhatta, A.; Bajracharya, A.; Dhakal, H. P., Malignant transformation of mature cystic teratoma into undifferentiated carcinoma: A case report. Clin Case Rep 2021, 9, (12), e05240.
Asafo-Agyei, K. O.; Samant, H., Hepatocellular Carcinoma. StatPearls Publisher: 2023.
Astaras, C.; De Vito, C.; Chaskar, P.; Bornand, A.; Khanfir, K.; Sciarra, A.; Letovanec, I.; Corro, C.; Dietrich, P. Y.; Tsantoulis, P.; Koessler, T., The first comprehensive genomic characterization of rectal squamous cell carcinoma. J Gastroenterol 2023, 58, (2), 125-134.
Attalla, K.; Haines, K.; Labow, D.; Mehrazin, R., Squamous Cell Carcinoma of the Renal Pelvis: Atypical Presentation of a Rare Malignancy. Urol Case Rep 2017, 13, 137-139.
Aygun, N.; Uludag, M., Pheochromocytoma and Paraganglioma: From Epidemiology to Clinical Findings. Sisli Etfal Hastan Tip Bul 2020, 54, (2), 159-168.
Babiker, H. M.; Hoilat, G. J.; Menon, G.; Mukkamalla, S. K. R., Mucinous Cystic Pancreatic Neoplasms. StatPearls Publisher: 2023.
Babiker, H. M.; Kashyap, S.; Mehta, S. R.; Lekkala, M. R.; Cagir, B., Anal Cancer. StatPearls Publisher: 2023.
Backwinkel, K. D.; Diddams, J. A., Hemangiopericytoma. Report of a case and comprehensive review of the literature. Cancer 1970, 25, (4), 896-901.
Baergen, R. N.; Rutgers, J. L.; Young, R. H.; Osann, K.; Scully, R. E., Placental site trophoblastic tumor: A study of 55 cases and review of the literature emphasizing factors of prognostic significance. Gynecol Oncol 2006, 100, (3), 511-20.
Balamuth, N. J.; Womer, R. B., Ewing's sarcoma. Lancet Oncol 2010, 11, (2), 184-92.
Baloch, Z. W.; LiVolsi, V. A., Neuroendocrine tumors of the thyroid gland. Am J Clin Pathol 2001, 115 Suppl, S56-67.
Balogh, J.; Victor, D., 3rd; Asham, E. H.; Burroughs, S. G.; Boktour, M.; Saharia, A.; Li, X.; Ghobrial, R. M.; Monsour, H. P., Jr., Hepatocellular carcinoma: a review. J Hepatocell Carcinoma 2016, 3, 41-53.
Bannasch, H.; Eisenhardt, S. U.; Grosu, A. L.; Heinz, J.; Momeni, A.; Stark, G. B., The diagnosis and treatment of soft tissue sarcomas of the limbs. Dtsch Arztebl Int 2011, 108, (3), 32-8.
Bapir, R.; Aghaways, I.; Ali, R. M.; Fakhralddin, S. S.; Ali, R. M.; Rashid, R. J.; Abdullah, A. M.; Ali, M. B. A.; Mohammed, K. K.; Abdullah, H. O.; Kakamad, F. H., Spermatocytic tumor of the testis: A case report and mini‑review of the literature. Med Int (Lond) 2023, 3, (5), 51.
Barber, S. M.; Sadrameli, S. S.; Lee, J. J.; Fridley, J. S.; Teh, B. S.; Oyelese, A. A.; Telfeian, A. E.; Gokaslan, Z. L., Chordoma-Current Understanding and Modern Treatment Paradigms. J Clin Med 2021, 10, (5).
Barnes, L., Intestinal-type adenocarcinoma of the nasal cavity and paranasal sinuses. Am J Surg Pathol. 1986, 10, (3), 192-202.
Barrera-Maldonado, C. D.; Wiener, I.; Sim, S., Clear cell adenocarcinoma of the colon: a case report and review of the literature. Case Rep Oncol Med 2014, 2014, 905478.
Barsouk, A.; Rawla, P.; Barsouk, A.; Thandra, K. C., Epidemiology of Cancers of the Small Intestine: Trends, Risk Factors, and Prevention. Med Sci (Basel) 2019, 7, (3).
Basiri, A.; Narouie, B.; Moghadasi, M. H.; Ghasemi-Rad, M.; Valipour, R., Primary Adenocarcinoma of the Urethra: A Case Report and Review of the Literature. J Endourol Case Rep 2015, 1, (1), 75-7.
Bawashkhah, A. S.; Sindi, G. A.; Almatrafi, S. B.; Obaid, E. F.; Bakhsh, R. I., Fibrolamellar Hepatocellular Carcinoma in the Absence of Risk Factors: A Case Report. Cureus 2022, 14, (12), e32483.
Bechade, D.; Desjardin, M.; Salmon, E.; Desolneux, G.; Becouarn, Y.; Evrard, S.; Fonck, M., Pancreatic Acinar Cell Carcinoma. Case Rep Gastroenterol 2016, 10, (1), 174-80.
Bedayat, A.; Yang, E.; Ghandili, S.; Galera, P.; Chalian, H.; Ansari-Gilani, K.; Guo, H. H., Tracheobronchial Tumors: Radiologic-Pathologic Correlation of Tumors and Mimics. Curr Probl Diagn Radiol 2020, 49, (4), 275-284.
Belabbes, F.; Bouziane, M.; Kaikani, W.; Al Bouzidi, A.; Bennani, Y., Pure squamous cell carcinoma of the pancreas: a rare and challenging diagnosis (case report). Pan Afr Med J 2023, 45, 4.
Belli, S.; Taskin, U.; Caglar, A.; Tetikkurt, U. S., Primary Intestinal-type Adenocarcinoma of the Nasal Cavity: A Case Report. West Indian Med J 2014, 63, (6), 678-80.
Bell-Thomson, J.; Haggitt, R. C.; Ellis, F. H., Jr., Mucoepidermoid and adenoid cystic carcinomas of the esophagus. J Thorac Cardiovasc Surg 1980, 79, (3), 438-46.
Benhayoune, K.; El Fatemi, H.; Bannani, A.; Melhouf, A.; Harmouch, T., Adenoid cystic carcinoma of cervix: two cases report and review of the literature. Pan Afr Med J 2015, 20, 77.
Benson, A. B.; Venook, A. P.; Al-Hawary, M. M.; Azad, N.; Chen, Y. J.; Ciombor, K. K.; Cohen, S.; Cooper, H. S.; Deming, D.; Garrido-Laguna, I.; Grem, J. L.; Gunn, A.; Hecht, J. R.; Hoffe, S.; Hubbard, J.; Hunt, S.; Jeck, W.; Johung, K. L.; Kirilcuk, N.; Krishnamurthi, S.; Maratt, J. K.; Messersmith, W. A.; Meyerhardt, J.; Miller, E. D.; Mulcahy, M. F.; Nurkin, S.; Overman, M. J.; Parikh, A.; Pat…
Berek, J. S.; Bast, R. C., Nonepithelial Ovarian Cancer. Holland-Frei Cancer Medicine: 2003.
Bernhardt, M.; Kristiansen, G., Molecular Alterations in Intraductal Carcinoma of the Prostate. Cancers (Basel) 2023, 15, (23).
Bhatla, N.; Aoki, D.; Sharma, D. N.; Sankaranarayanan, R., Cancer of the cervix uteri: 2021 update. Int J Gynaecol Obstet 2021, 155 Suppl 1, (Suppl 1), 28-44.
Bhogavaram, B.; Sinha, R.; Rapolu, K.; Boggarapu, B. P., Adenoid squamous cell carcinoma of upper lip, a rare variant of squamous cell carcinoma: A case report. J Family Med Prim Care 2020, 9, (11), 5779-5782.
Bindra, B. S.; Kaur, H.; Portillo, S.; Emiloju, O.; Garcia de de Jesus, K., B-cell Prolymphocytic Leukemia: Case Report and Challenges on a Diagnostic and Therapeutic Forefront. Cureus 2019, 11, (9), e5629.
Bishop, B. N.; Edemekong, P. F., Choriocarcinoma. StatPearls Publisher: 2023.
Biswas, T.; Podder, T.; Lepera, P. A.; Walker, P., Primary squamous cell carcinoma of the prostate: a case report of a rare clinical entity. Future Sci OA 2015, 1, (3), FSO18.
Bjork Werner, J.; Sturesson, C.; Dawiskiba, S.; Andersson, R., Mucinous cystadenocarcinoma of the pancreas - outcome following different modes of treatment. Ann Gastroenterol 2011, 24, (3), 213-217.
Blechacz, B., Cholangiocarcinoma: Current Knowledge and New Developments. Gut Liver 2017, 11, (1), 13-26.
Blechacz, B.; Gores, G. J., Cholangiocarcinoma: advances in pathogenesis, diagnosis, and treatment. Hepatology 2008, 48, (1), 308-21.
Boer-Auer, A., [Fundamentals of cutaneous adnexal tumors]. Hautarzt 2014, 65, (4), 353-68; quiz 369-70.
Borni, M.; Kolsi, F.; Kammoun, B.; Kallel, R.; Souissi, G.; Boudawara, M. Z., Testicular non-seminomatous germ cell tumors (NSGCT) and brain metastases: About a rare location of the posterior fossa. Urol Case Rep 2018, 21, 61-63.
Bottcher, R.; Kweldam, C. F.; Livingstone, J.; Lalonde, E.; Yamaguchi, T. N.; Huang, V.; Yousif, F.; Fraser, M.; Bristow, R. G.; van der Kwast, T.; Boutros, P. C.; Jenster, G.; van Leenders, G., Cribriform and intraductal prostate cancer are associated with increased genomic instability and distinct genomic alterations. BMC Cancer 2018, 18, (1), 8.
Braconi, C.; Patel, T., Cholangiocarcinoma: new insights into disease pathogenesis and biology. Infect Dis Clin North Am 2010, 24, (4), 871-84, vii.
Branisteanu, D. C.; Bogdanici, C. M.; Branisteanu, D. E.; Maranduca, M. A.; Zemba, M.; Balta, F.; Branisteanu, C. I.; Moraru, A. D., Uveal melanoma diagnosis and current treatment options (Review). Exp Ther Med 2021, 22, (6), 1428.
Budiana, I. N. G.; Angelina, M.; Pemayun, T. G. A., Ovarian cancer: Pathogenesis and current recommendations for prophylactic surgery. J Turk Ger Gynecol Assoc 2019, 20, (1), 47-54.
Buzinskiene, D.; Mikenas, S.; Drasutiene, G.; Mongirdas, M., Uterine sarcoma: a clinical case and a literature review. Acta Med Litu 2018, 25, (4), 206-218.
Caballero Mora, F. J.; Munoz Calvo, M. T.; Garcia Ros, M.; Rodriguez de Alarcon, J.; Fernandez Perez, M. L.; Casco, F.; Argente, J., [Testicular and paratesticular tumors during childhood and adolescence]. An Pediatr (Barc) 2013, 78, (1), 6-13.
Cai, H. J.; Wang, H.; Cao, N.; Huang, B.; Kong, F. L.; Lu, L. R.; Huang, Y. Y.; Wang, W., Calcitonin-negative neuroendocrine tumor of the thyroid with metastasis to liver-rare presentation of an unusual tumor: A case report and review of literature. World J Clin Cases 2020, 8, (1), 179-187.
Calimano-Ramirez, L. F.; Daoud, T.; Gopireddy, D. R.; Morani, A. C.; Waters, R.; Gumus, K.; Klekers, A. R.; Bhosale, P. R.; Virarkar, M. K., Pancreatic acinar cell carcinoma: A comprehensive review. World J Gastroenterol 2022, 28, (40), 5827-5844.
Calvisi, D. F.; Solinas, A., Hepatoblastoma: current knowledge and promises from preclinical studies. Transl Gastroenterol Hepatol 2020, 5, 42.
Cameron, J. M., Tumours of salivary tissue. J Clin Pathol 1961, 14, (3), 232-45.
Caplan, J.; Hartman, M.; Rooker, G., Adenocarcinoma of the female urethra: Clear-cell variant. Radiol Case Rep 2011, 6, (3), 490.
Capria, A.; Tahir, N.; Fatehi, M., Vulva Cancer. StatPearls Publisher: 2023.
Cardoso, F. A.; Monteiro, E. M. R.; Lopes, L. B.; Avila, M.; Scarioli, B. O., Adenomatous Tumors of the Middle Ear: A Literature Review. Int Arch Otorhinolaryngol 2017, 21, (3), 308-312.
Cassell, A., 3rd; Manobah, B.; Willie, S., Diagnostic and Therapeutic Challenges of Rare Urogenital Cancers: Urothelial Carcinoma of the Renal Pelvis, Ureters and Urethra. World J Oncol 2021, 12, (1), 20-27.
Castle, J. T.; Levy, B. E.; Allison, D. B.; Rodeberg, D. A.; Rellinger, E. J., Pediatric Rhabdomyosarcomas of the Genitourinary Tract. Cancers (Basel) 2023, 15, (10).
Cedeno, J. D.; Light, D. E.; Leslie, S. W., Testicular Seminoma. StatPearls Publisher: 2023.
Cesarman, E.; Damania, B.; Krown, S. E.; Martin, J.; Bower, M.; Whitby, D., Kaposi sarcoma. Nat Rev Dis Primers 2019, 5, (1), 9.
Chan, C. M.; Lindsay, A. D.; Spiguel, A. R.; Scarborough, M. T.; Gibbs, C. P., Brain metastases from Truncal and extremity bone and soft tissue sarcoma: Single institution study of oncologic outcomes. Rare Tumors 2020, 12, 2036361320960060.
Chan, L. W. M.; Yin, D. X. C.; Gong, S. C.; Seng, D. W. R.; Cheng, M. H. W., Soft tissue sarcomas of the extremity and superficial trunk: do we need radiotherapy? Singapore Med J 2023, 64, (12), 763-767.
Chang, K.; Dai, B.; Kong, Y.; Qu, Y.; Wu, J.; Ye, D.; Yao, X.; Zhang, S.; Zhang, H.; Zhu, Y.; Yao, W., Basal cell carcinoma of the prostate: clinicopathologic analysis of three cases and a review of the literature. World J Surg Oncol 2013, 11, (1), 193.
Chao, L. J.; Chuang, Y. T.; Shiao, C. C.; Lai, H. Y., Primary Squamous Cell Carcinoma of the Pancreas From a Large Cyst: A Case Report. Clin Med Insights Case Rep 2023, 16, 11795476231173250.
Charii, H.; Boudouh, A.; Mezouari, O.; Moueqqit, O.; Kouismi, H., Cough as a Clue: Tracheal Endocarcinoma Unveiled. Cureus 2023, 15, (6), e40335.
Chaudhary, P.; Agarwal, R.; Srinivasan, S.; Singh, D., Primary adenocarcinoma of ureter: A rare histopathological variant. Urol Ann 2016, 8, (3), 357-9.
Chen, H.; Huang, Y.; Yang, N.; Yan, W.; Yang, R.; Zhang, S.; Yang, P.; Li, N.; Feng, Z., Solid-Pseudopapillary Neoplasm of the Pancreas: A 63-Case Analysis of Clinicopathologic and Immunohistochemical Features and Risk Factors of Malignancy. Cancer Manag Res 2021, 13, 3335-3343.
Chen, J. W.; Dhahbi, J., Lung adenocarcinoma and lung squamous cell carcinoma cancer classification, biomarker identification, and gene expression analysis using overlapping feature selection methods. Sci Rep 2021, 11, (1), 13323.
Chen, S.; Badve, S. S., Fibroblastic sarcomas of the mediastinum. Mediastinum 2020, 4, 26.
Cheung, A.; Shah, S.; Parker, J.; Soor, P.; Limbu, A.; Sheriff, M.; Boussios, S., Non-Epithelial Ovarian Cancers: How Much Do We Really Know? Int J Environ Res Public Health 2022, 19, (3).
Cheung, D. Y.; Choi, M. G., Current advance in small bowel tumors. Clin Endosc 2011, 44, (1), 13-21.
Chidambaranathan-Reghupaty, S.; Fisher, P. B.; Sarkar, D., Hepatocellular carcinoma (HCC): Epidemiology, etiology and molecular classification. Adv Cancer Res 2021, 149, 1-61.
Chiller, K.; Passaro, D.; Scheuller, M.; Singer, M.; McCalmont, T.; Grekin, R. C., Microcystic adnexal carcinoma: forty-eight cases, their treatment, and their outcome. Arch Dermatol 2000, 136, (11), 1355-9.
Choi, J. H.; Ro, J. Y., Mediastinal neuroblastoma, ganglioneuroblastoma, and ganglioneuroma: Pathology review and diagnostic approach. Semin Diagn Pathol 2022, 39, (2), 120-130.
Choi, J. H.; Ro, J. Y., Retroperitoneal Sarcomas: An Update on the Diagnostic Pathology Approach. Diagnostics (Basel) 2020, 10, (9).
Chow, W. A., Chondrosarcoma: biology, genetics, and epigenetics. F1000Res 2018, 7.
Chowdhury, Q.; Rahman, M. A.; Sultana, L.; Islam, M. A.; Chowdhury, G. M., Tracheal adenocarcinoma treated with adjuvant radiation: a case report and literature review. Case Rep Oncol 2013, 6, (2), 280-4.
Chung, P.; Warde, P., Testicular cancer: germ cell tumours. BMJ Clin Evid 2016, 2016.
Chung, P.; Warde, P., Testicular cancer: seminoma. BMJ Clin Evid 2011, 2011.
Cimadamore, A.; Lopez-Beltran, A.; Cheng, L.; Montironi, R., Morphologic spectrum of the epithelial tumors of the male and female urethra. Virchows Arch 2023, 483, (6), 751-764.
Coggshall, K.; Tello, T. L.; North, J. P.; Yu, S. S., Merkel cell carcinoma: An update and review: Pathogenesis, diagnosis, and staging. J Am Acad Dermatol 2018, 78, (3), 433-442.
Conforti, F.; Pala, L.; Giaccone, G.; De Pas, T., Thymic epithelial tumors: From biology to treatment. Cancer Treat Rev 2020, 86, 102014.
Costa, A.; Gozzellino, L.; Nannini, M.; Astolfi, A.; Pantaleo, M. A.; Pasquinelli, G., Preclinical Models of Visceral Sarcomas. Biomolecules 2023, 13, (11).
Cozlea, A. L.; Gheorghe, M.; Kiss, S. L.; Fandi, A.; Stanca, M.; Mocan, S.; Capilna, M. E.; Bacalbasa, N.; Moldovan, A. A., Malignant mixed Mullerian tumor of the fallopian tube: Case report and literature review. Exp Ther Med 2022, 23, (2), 177.
Cozzi, S.; Bardoscia, L.; Najafi, M.; Botti, A.; Blandino, G.; Augugliaro, M.; Manicone, M.; Iori, F.; Giaccherini, L.; Sardaro, A.; Iotti, C.; Ciammella, P., Adenoid Cystic Carcinoma/Basal Cell Carcinoma of the Prostate: Overview and Update on Rare Prostate Cancer Subtypes. Curr Oncol 2022, 29, (3), 1866-1876.
Crisa, E.; Nicolosi, M.; Ferri, V.; Favini, C.; Gaidano, G.; Patriarca, A., Atypical Chronic Myeloid Leukemia: Where Are We Now? Int J Mol Sci 2020, 21, (18).
Cruz, M. A. A.; Moutinho-Ribeiro, P.; Costa-Moreira, P.; Macedo, G., Solid Pseudopapillary Neoplasm of the Pancreas: Unfolding an Intriguing Condition. GE Port J Gastroenterol 2022, 29, (3), 151-162.
Cruz-Galvez, C. C.; Ordaz-Favila, J. C.; Villar-Calvo, V. M.; Cancino-Marentes, M. E.; Bosch-Canto, V., Retinoblastoma: Review and new insights. Front Oncol 2022, 12, 963780.
Cubilla, A. L.; Velazquez, E. F.; Young, R. H., Epithelial lesions associated with invasive penile squamous cell carcinoma: a pathologic study of 288 cases. Int J Surg Pathol 2004, 12, (4), 351-64.
Czapiewski, P.; Kunc, M.; Haybaeck, J., Genetic and molecular alterations in olfactory neuroblastoma: implications for pathogenesis, prognosis and treatment. Oncotarget 2016, 7, (32), 52584-52596.
Dadhania, V.; Czerniak, B.; Guo, C. C., Adenocarcinoma of the urinary bladder. Am J Clin Exp Urol 2015, 3, (2), 51-63.
Dalia, S.; Shao, H.; Sagatys, E.; Cualing, H.; Sokol, L., Dendritic cell and histiocytic neoplasms: biology, diagnosis, and treatment. Cancer Control 2014, 21, (4), 290-300.
Damgacioglu, H.; Lin, Y. Y.; Ortiz, A. P.; Wu, C. F.; Shahmoradi, Z.; Shyu, S. S.; Li, R.; Nyitray, A. G.; Sigel, K.; Clifford, G. M.; Jay, N.; Lopez, V. C.; Barnell, G. M.; Chiao, E. Y.; Stier, E. A.; Ortiz-Ortiz, K. J.; Ramos-Cartagena, J. M.; Sonawane, K.; Deshmukh, A. A., State Variation in Squamous Cell Carcinoma of the Anus Incidence and Mortality, and Association With HIV/AIDS and Smoking …
D'Andrea, M. A.; Reddy, G. K., Management of metastatic malignant thymoma with advanced radiation and chemotherapy techniques: report of a rare case. World J Surg Oncol 2015, 13, 77.
Dangoor, A.; Seddon, B.; Gerrand, C.; Grimer, R.; Whelan, J.; Judson, I., UK guidelines for the management of soft tissue sarcomas. Clin Sarcoma Res 2016, 6, 20.
Daoud, M. A.; Mete, O.; Al Habeeb, A.; Ghazarian, D., Neuroendocrine carcinoma of the skin--an updated review. Semin Diagn Pathol 2013, 30, (3), 234-44.
Darba, J.; Marsa, A., Exploring the current status of neuroendocrine tumours: a population-based analysis of epidemiology, management and use of resources. BMC Cancer 2019, 19, (1), 1226.
Darr, R.; Lenders, J. W.; Hofbauer, L. C.; Naumann, B.; Bornstein, S. R.; Eisenhofer, G., Pheochromocytoma - update on disease management. Ther Adv Endocrinol Metab 2012, 3, (1), 11-26.
Davidoff, A. M., Wilms tumor. Adv Pediatr 2012, 59, (1), 247-67.
de Bree, E.; Michelakis, D.; Heretis, I.; Kontopodis, N.; Spanakis, K.; Lagoudaki, E.; Tolia, M.; Zografakis-Sfakianakis, M.; Ioannou, C.; Mavroudis, D., Retroperitoneal Soft Tissue Sarcoma: Emerging Therapeutic Strategies. Cancers (Basel) 2023, 15, (22).
De Felici, M.; Klinger, F. G.; Campolo, F.; Balistreri, C. R.; Barchi, M.; Dolci, S., To Be or Not to Be a Germ Cell: The Extragonadal Germ Cell Tumor Paradigm. Int J Mol Sci 2021, 22, (11).
De Iuliis, F.; Amoroso, L.; Taglieri, L.; Vendittozzi, S.; Blasi, L.; Salerno, G.; Lanza, R.; Scarpa, S., Chemotherapy of rare skin adnexal tumors: a review of literature. Anticancer Res 2014, 34, (10), 5263-8.
De Kouchkovsky, I.; Abdul-Hay, M., 'Acute myeloid leukemia: a comprehensive review and 2016 update'. Blood Cancer J 2016, 6, (7), e441.
De Lange, G.; Bouroumeau, A.; Coron, E.; Koessler, T., Gastric squamous cell carcinoma: A rare malignancy, literature review and management recommendations (Review). Mol Clin Oncol 2023, 19, (4), 81.
Dehner, L. P.; Messinger, Y. H.; Schultz, K. A.; Williams, G. M.; Wikenheiser-Brokamp, K.; Hill, D. A., Pleuropulmonary Blastoma: Evolution of an Entity as an Entry into a Familial Tumor Predisposition Syndrome. Pediatr Dev Pathol 2015, 18, (6), 504-11.
Dehner, L. P.; Schultz, K. A.; Hill, D. A., Pleuropulmonary Blastoma: More Than a Lung Neoplasm of Childhood. Mo Med 2019, 116, (3), 206-210.
Deighan, W. I.; O'Kane, M. J.; McNicholl, F. P.; Keren, D. F., Multiple myeloma and multiple plasmacytomas associated with free gamma heavy chain, free kappa light chain and IgGk paraproteins: an unusual triple gammopathy. Ann Clin Biochem 2016, 53, (6), 706-711.
Demetri, G. D.; Baker, L. H.; Beech, D.; Benjamin, R.; Casper, E. S.; Conrad, E. U., 3rd; DeLaney, T. F.; Ettinger, D. S.; Heslin, M. J.; Hutchinson, R. J.; Kiel, K.; Kraybill, W. G.; Letson, G. D.; Neff, J.; O'Donnell, R. J.; Paz, I. B.; Pollock, R. E.; Randall, R. L.; Schupak, K. D.; Tyler, D. S.; von Mehren, M.; Wayne, J.; National Comprehensive Cancer, N., Soft tissue sarcoma clinical practic…
Demetter, P.; Marechal, R.; Puleo, F.; Delhaye, M.; Debroux, S.; Charara, F.; Gomez Galdon, M.; Van Laethem, J. L.; Verset, L., Undifferentiated Pancreatic Carcinoma With Osteoclast-Like Giant Cells: What Do We Know So Far? Front Oncol 2021, 11, 630086.
Deschler, B.; Lubbert, M., Acute myeloid leukemia: epidemiology and etiology. Cancer 2006, 107, (9), 2099-107.
Devaney, K. O.; Ferlito, A.; Rinaldo, A., Epithelial tumors of the middle ear--are middle ear carcinoids really distinct from middle ear adenomas? Acta Otolaryngol 2003, 123, (6), 678-82.
Dhali, A.; Ray, S.; Khamrui, S.; Dhali, G. K., Mucinous cystadenocarcinoma of pancreas mimicking gastrointestinal stromal tumor of stomach: Case report. Int J Surg Case Rep 2021, 85, 106240.
Diamantopoulos, P. T.; Viniou, N. A., Atypical Chronic Myelogenous Leukemia, BCR-ABL1 Negative: Diagnostic Criteria and Treatment Approaches. Front Oncol 2021, 11, 722507.
Dieci, M. V.; Orvieto, E.; Dominici, M.; Conte, P.; Guarneri, V., Rare breast cancer subtypes: histological, molecular, and clinical peculiarities. Oncologist 2014, 19, (8), 805-13.
Dillner, J.; von Krogh, G.; Horenblas, S.; Meijer, C. J., Etiology of squamous cell carcinoma of the penis. Scand J Urol Nephrol Suppl 2000, (205), 189-93.
Dimaras, H.; Corson, T. W., Retinoblastoma, the visible CNS tumor: A review. J Neurosci Res 2019, 97, (1), 29-44.
Divatia, M. K.; Ro, J. Y., Intraductal Carcinoma of the Prostate Gland: Recent Advances. Yonsei Med J 2016, 57, (5), 1054-62.
Dörücü, D.; Şekerci, Ç. A.; Yücel, S., Testicular and Paratesticular Tumors in Children. Bull Urooncol 2021, 20, (4), 200-205.
Dotson, J. L.; Lebowicz, Y., Myelodysplastic Syndrome. StatPearls Publisher: 2022.
Dyson, T.; Draganov, P. V., Squamous cell cancer of the rectum. World J Gastroenterol 2009, 15, (35), 4380-6.
Edey, K. A.; Allan, E.; Murdoch, J. B.; Cooper, S.; Bryant, A., Interventions for the treatment of Paget's disease of the vulva. Cochrane Database Syst Rev 2019, 6, (6), CD009245.
Eguia-Aguilar, P.; Lopez-Martinez, B.; Retana-Contreras, C.; Perezpena-Diazconti, M., Alveolar rhabdomyosarcoma: origin and prognostic implications of molecular findings. Bol Med Hosp Infant Mex 2016, 73, (6), 405-410.
Eichenauer, D. A.; Hartmann, S., Nodular lymphocyte-predominant Hodgkin lymphoma: current management strategies and evolving approaches to individualize treatment. Expert Rev Hematol 2023, 16, (8), 607-615.
El-Domeiri, A. A.; Brasfield, R. D.; O'Quinn J, L., Carcinoma of the extrahepatic bile ducts. Ann Surg 1969, 169, (4), 525-32.
Elgart, K.; Faden, D. L., Sinonasal Squamous Cell Carcinoma: Etiology, Pathogenesis, and the Role of Human Papilloma Virus. Curr Otorhinolaryngol Rep 2020, 8, (2), 111-119.
Elkattawy, S.; Ayad, S.; El-Feki, I.; Guo, X.; Appiah-Kubi, E.; Talpur, A.; Kessler, W., 5q Deletion Myelodysplastic Syndrome in a Young Male Patient. Cureus 2021, 13, (8), e17466.
Elzinga-Tinke, J. E.; Dohle, G. R.; Looijenga, L. H., Etiology and early pathogenesis of malignant testicular germ cell tumors: towards possibilities for preinvasive diagnosis. Asian J Androl 2015, 17, (3), 381-93.
Engel, H.; Herget, G. W.; Fullgraf, H.; Sutter, R.; Benndorf, M.; Bamberg, F.; Jungmann, P. M., Chondrogenic Bone Tumors: The Importance of Imaging Characteristics. Rofo 2021, 193, (3), 262-275.
Engelsgjerd, J. S.; LaGrange, C. A., Penile Cancer. StatPearls Publisher: 2022.
Enzinger, F. M.; Shiraki, M., Alveolar rhabdomyosarcoma. An analysis of 110 cases. Cancer 1969, 24, (1), 18-31.
Espat, N. J.; Bilsky, M.; Lewis, J. J.; Leung, D.; Brennan, M. F., Soft tissue sarcoma brain metastases. Prevalence in a cohort of 3829 patients. Cancer 2002, 94, (10), 2706-11.
Fakhreddine, O.; Fadlallah, Y.; Turfa, J.; Hassan, M. A.; Chamseddine, N.; Assi, H. I., Primary Squamous Cell Carcinoma of the Liver: Case Report and Review of Literature. Case Rep Oncol 2022, 15, (2), 480-485.
Falkson, C. B.; Bezjak, A.; Darling, G.; Gregg, R.; Malthaner, R.; Maziak, D. E.; Yu, E.; Smith, C. A.; McNair, S.; Ung, Y. C.; Evans, W. K.; Lung Cancer Disease Site Group of Cancer Care Ontario's Program in Evidence-Based, C., The management of thymoma: a systematic review and practice guideline. J Thorac Oncol 2009, 4, (7), 911-9.
Farokhi, P.; Sadeghi, A.; Moghaddas, A.; Heidarpour, M.; Dinari, S., Primary Squamous Cell Carcinoma, a Rare Pathological Report of Pancreatic Cancer. Caspian J Intern Med 2021, 12, (Suppl 2), S407-S412.
Feng, X.; Wei, Z.; Zhang, S.; Du, Y.; Zhao, H., A Review on the Pathogenesis and Clinical Management of Placental Site Trophoblastic Tumors. Front Oncol 2019, 9, 937.
Fernando, M. H.; Jayarajah, U.; Herath, K. B.; de Silva, M. V. C.; Goonewardena, S. A. S., Aggressive squamous cell carcinoma of the bladder associated with a history of large bladder stone - a case report. Clin Case Rep 2017, 5, (10), 1616-1619.
Fetcko, K.; Dey, M., Primary Central Nervous System Germ Cell Tumors: A Review and Update. Med Res Arch 2018, 6, (3).
Fikri, J.; Almalki, A. M.; Almalki, S. A.; Murad, M.; Makhdoum, S.; Hassan, F., Upper Urinary Tract Urothelial Carcinoma With Squamous, Glandular, and Sarcomatoid Variants in a Horseshoe Kidney: A Novel Case Report and Literature Review. Cureus 2021, 13, (11), e19627.
Filetti, S.; Durante, C.; Hartl, D.; Leboulleux, S.; Locati, L. D.; Newbold, K.; Papotti, M. G.; Berruti, A.; clinicalguidelines@esmo.org, E. G. C. E. a., Thyroid cancer: ESMO Clinical Practice Guidelines for diagnosis, treatment and follow-updagger. Ann Oncol 2019, 30, (12), 1856-1883.
Fishbein, L.; Nathanson, K. L., Pheochromocytoma and paraganglioma: understanding the complexities of the genetic background. Cancer Genet 2012, 205, (1-2), 1-11.
Flam, J. O.; Brook, C. D.; Sobel, R.; Lee, J. C.; Platt, M. P., Nasal epithelial myoepithelial carcinoma: An unusual cause of epiphora, a case report and review of the literature. Allergy Rhinol (Providence) 2015, 6, (2), 133-7.
Fleisher, K. E.; Carlson, E. R.; Schaberg, S. J., Oropharyngeal mass. J Oral Maxillofac Surg 1998, 56, (3), 359-64.
Fonseca, A. L.; Kirkwood, K.; Kim, M. P.; Maitra, A.; Koay, E. J., Intraductal Papillary Mucinous Neoplasms of the Pancreas: Current Understanding and Future Directions for Stratification of Malignancy Risk. Pancreas 2018, 47, (3), 272-279.
Fowler, J. R.; Maani, E. V.; Dunton, C. J.; Gasalberti, D. P.; Jack, B. W., Cervical Cancer. StatPearls Publisher: 2023.
Frisch, M.; Fenger, C.; van den Brule, A. J.; Sorensen, P.; Meijer, C. J.; Walboomers, J. M.; Adami, H. O.; Melbye, M.; Glimelius, B., Variants of squamous cell carcinoma of the anal canal and perianal skin and their relation to human papillomaviruses. Cancer Res 1999, 59, (3), 753-7.
Frizziero, M.; Chakrabarty, B.; Nagy, B.; Lamarca, A.; Hubner, R. A.; Valle, J. W.; McNamara, M. G., Mixed Neuroendocrine Non-Neuroendocrine Neoplasms: A Systematic Review of a Controversial and Underestimated Diagnosis. J Clin Med 2020, 9, (1).
Gaddam, S. J.; Chesnut, G. T., Testicle Cancer. StatPearls Publisher: 2023.
Gadducci, A.; Multinu, F.; Cosio, S.; Carinelli, S.; Ghioni, M.; Aletti, G. D., Clear cell carcinoma of the ovary: Epidemiology, pathological and biological features, treatment options and clinical outcomes. Gynecol Oncol 2021, 162, (3), 741-750.
Gaggero, G.; Carlin, L.; Concardi, M.; Ingaliso, M.; Taietti, D., Gastric undifferentiated carcinoma, INI1-negative. Autops Case Rep 2022, 12, e2021408.
Gao, H.; He, X.; Du, J.; Yang, S.; Wang, Y.; Zhang, J.; Zhao, C., Competing risk analysis of primary tracheal carcinoma based on SEER database. Cancer Manag Res 2019, 11, 1059-1065.
Gao, Y.; Jiang, J.; Liu, Q., Extragonadal malignant germ cell tumors: a clinicopathological and immunohistochemical analysis of 48 cases at a single Chinese institution. Int J Clin Exp Pathol 2015, 8, (5), 5650-7.
Garcia de Jesus, K.; Gupta, S.; Hwang, R. R.; Vigoda, I.; Cisneros, O., An Aggressive Case of Sinonasal Squamous Cell Carcinoma, Invasive to Bone, Arising Within Inverted Papilloma with Intracranial Extension: A Case Report. Cureus 2019, 11, (4), e4508.
Garcia-Carbonero, R.; Matute Teresa, F.; Mercader-Cidoncha, E.; Mitjavila-Casanovas, M.; Robledo, M.; Tena, I.; Alvarez-Escola, C.; Aristegui, M.; Bella-Cueto, M. R.; Ferrer-Albiach, C.; Hanzu, F. A., Multidisciplinary practice guidelines for the diagnosis, genetic counseling and treatment of pheochromocytomas and paragangliomas. Clin Transl Oncol 2021, 23, (10), 1995-2019.
Garfield, K.; LaGrange, C. A., Renal Cell Cancer. StatPearls Publisher: 2023.
Garg, K.; Chandra, S.; Raj, V.; Fareed, W.; Zafar, M., Molecular and genetic aspects of odontogenic tumors: a review. Iran J Basic Med Sci 2015, 18, (6), 529-36.
Garg, P. K.; Sharma, G.; Rai, S.; Jakhetiya, A., Primary salivary gland-type tumors of the lung: A systematic review and pooled analysis. Lung India 2019, 36, (2), 118-122.
Garikipati, S. C.; Roy, P., Biliary Tract Cholangiocarcinoma. StatPearls Publisher: 2023.
Gatalica, Z.; Foster, J. M.; Loggie, B. W., Low grade peritoneal mucinous carcinomatosis associated with human papilloma virus infection: case report. Croat Med J 2008, 49, (5), 669-73.
Gatto, L.; Franceschi, E.; Nunno, V. D.; Tomasello, C.; Bartolini, S.; Brandes, A. A., Glioneuronal tumors: clinicopathological findings and treatment options. Future Neurol 2020, 15, (3), FNL47.
Gazendam, A.; Popovic, S.; Parasu, N.; Ghert, M., Chondrosarcoma: A Clinical Review. J Clin Med 2023, 12, (7).
Gbande, P.; Abukeshek, T.; Bensari, F.; El-Kamel, S., Pleuropulmonary blastoma, a rare entity in childhood. BJR Case Rep 2021, 7, (4), 20200206.
George, S.; Serrano, C.; Hensley, M. L.; Ray-Coquard, I., Soft Tissue and Uterine Leiomyosarcoma. J Clin Oncol 2018, 36, (2), 144-150.
Ghazwani, Y.; Sabbah, B. N.; Algahfees, M. A.; Arabi, T. Z.; Alageel, A. K.; Musalli, Z. F.; Almutairi, E. S.; Alasker, A., Prostatic adenocarcinoma with transitional cell features among the Saudi Arabian population: a registry review. Ann Med Surg (Lond) 2023, 85, (1), 13-16.
Ghouri, Y. A.; Mian, I.; Rowe, J. H., Review of hepatocellular carcinoma: Epidemiology, etiology, and carcinogenesis. J Carcinog 2017, 16, 1.
Gica, N.; Peltecu, G.; Chirculescu, R.; Gica, C.; Stoicea, M. C.; Serbanica, A. N.; Panaitescu, A. M., Ovarian Germ Cell Tumors: Pictorial Essay. Diagnostics (Basel) 2022, 12, (9).
Gillespie, A. M.; Liyim, D.; Goepel, J. R.; Coleman, R. E.; Hancock, B. W., Placental site trophoblastic tumour: a rare but potentially curable cancer. Br J Cancer 2000, 82, (6), 1186-90.
Ginter, P. S.; Scognamiglio, T.; Tauchi-Nishi, P.; Antonio, L. B.; Hoda, S. A., Pleomorphic adenoma of breast: a radiological and pathological study of a common tumor in an uncommon location. Case Rep Pathol 2015, 2015, 172750.
Girard, N.; Ruffini, E.; Marx, A.; Faivre-Finn, C.; Peters, S.; Committee, E. G., Thymic epithelial tumours: ESMO Clinical Practice Guidelines for diagnosis, treatment and follow-up. Ann Oncol 2015, 26 Suppl 5, v40-55.
Giri, S.; Pathak, R.; Martin, M. G.; Bhatt, V. R., Characteristics and survival of BCR/ABL negative chronic myeloid leukemia: a retrospective analysis of the Surveillance, Epidemiology and End Results database. Ther Adv Hematol 2015, 6, (6), 308-12.
Godar, M.; Liu, J.; Zhang, P.; Xia, Y.; Yuan, Q., Primary pericardial mesothelioma: a rare entity. Case Rep Oncol Med 2013, 2013, 283601.
Goel, R.; Ramalingam, K.; Ramani, P.; Chandrasekar, T., Sino nasal undifferentiated carcinoma: A rare entity. J Nat Sci Biol Med. 2012, 3, (1), 101-104.
Gondal, T. A.; Chaudhary, N.; Bajwa, H.; Rauf, A.; Le, D.; Ahmed, S., Anal Cancer: The Past, Present and Future. Curr Oncol 2023, 30, (3), 3232-3250.
Gontarz, M.; Bargiel, J.; Gasiorowski, K.; Marecik, T.; Szczurowski, P.; Zapala, J.; Wyszynska-Pawelec, G., Epidemiology of Primary Epithelial Salivary Gland Tumors in Southern Poland-A 26-Year, Clinicopathologic, Retrospective Analysis. J Clin Med 2021, 10, (8).
Gonzalez, M. R.; Bryce-Alberti, M.; Leon-Abarca, J. A.; Pretell-Mazzini, J., Brain Metastases in Patients With Soft-Tissue Sarcomas: Management and Survival-A SEER Population-Based Cohort Study. J Am Acad Orthop Surg Glob Res Rev 2021, 5, (10).
Gonzalez-Sanchez, J. A.; Viton, R.; Collantes, E.; Rodriguez-Montes, J. A., Primary Squamous Cell Carcinoma of the Stomach. Clin Med Insights Oncol 2017, 11, 1179554916686076.
Goral, V., Cholangiocarcinoma: New Insights. Asian Pac J Cancer Prev 2017, 18, (6), 1469-1473.
Gore, C. R.; Patvekar, M. M.; Kurade, S. J.; Kumar, H.; Pagaro, P. M., Malignant mixed mullerian tumor of the ovary. J Obstet Gynaecol India 2014, 64, (Suppl 1), 62-4.
Gore, R. M.; Shelhamer, R. P., Biliary tract neoplasms: diagnosis and staging. Cancer Imaging 2007, 7 Spec No A, (Special issue A), S15-23.
Gortman, A.; Aherne, N. J.; Westhuyzen, J.; Amalaseelan, J. V.; Dwyer, P. M.; Hoffmann, M.; Last, A. T.; Shakespeare, T. P., Metaplastic carcinoma of the breast: Clinicopathological features and treatment outcomes with long-term follow up. Mol Clin Oncol 2021, 15, (3), 178.
Gosain, R.; Mukherjee, S.; Yendamuri, S. S.; Iyer, R., Management of Typical and Atypical Pulmonary Carcinoids Based on Different Established Guidelines. Cancers (Basel) 2018, 10, (12).
Graham, D. M.; O'Connor, K. M.; Hinchion, J.; Coate, L. E.; Burke, L.; Power, D. G., Mucoepidermoid carcinoma of lung masquerading as urothelial carcinoma of bladder. Rep Pract Oncol Radiother 2014, 19, (1), 62-4.
Green, J.; Berrington de Gonzalez, A.; Sweetland, S.; Beral, V.; Chilvers, C.; Crossley, B.; Deacon, J.; Hermon, C.; Jha, P.; Mant, D.; Peto, J.; Pike, M.; Vessey, M. P., Risk factors for adenocarcinoma and squamous cell carcinoma of the cervix in women aged 20-44 years: the UK National Case-Control Study of Cervical Cancer. Br J Cancer 2003, 89, (11), 2078-86.
Grisanti, S.; Tura, A., Chapter 1 Uveal Melanoma. StatPearls Publisher: 2018.
Gronchi, A.; Casali, P. G.; Abecassis, N.; Aro, H. T.; Bauer, S.; Biagini, R.; Bielack, S.; Bonvalot, S.; Boukovinas, I.; Bovee, J.; Brodowicz, T.; Broto, J. M.; Buonadonna, A.; De Alava, E.; Dei Tos, A. P.; Del Muro, X. G.; Dileo, P.; Eriksson, M.; Fedenko, A.; Ferraresi, V.; Ferrari, A.; Ferrari, S.; Frezza, A. M.; Gasperoni, S.; Gelderblom, H.; Gil, T.; Grignani, G.; Haas, R. L.; Hassan, B.; H…
Grutzmann, R.; Niedergethmann, M.; Pilarsky, C.; Kloppel, G.; Saeger, H. D., Intraductal papillary mucinous tumors of the pancreas: biology, diagnosis, and treatment. Oncologist 2010, 15, (12), 1294-309.
Guedj, N., Pathology of Cholangiocarcinomas. Curr Oncol 2022, 30, (1), 370-380.
Guillem, V.; Poveda, A., Germ cell tumours of the ovary. Clin Transl Oncol 2007, 9, (4), 237-43.
Guo, Y.; Wang, W.; Sun, H., A systematic review and meta-analysis on the risk factors of acute myeloid leukemia. Transl Cancer Res 2022, 11, (4), 796-804.
Gupta, P. K.; Marwaha, B., Pheochromocytoma. StatPearls Publisher: 2023.
Gupta, R.; Indulkar, S.; Varshney, R.; Gupta, J.; Ammar, H., Mucinous Adenocarcinoma of Gallbladder Presenting As Acute Calculous Cholecystitis. Cureus 2021, 13, (4), e14548.
Gurnani, B.; Kaur, K., Ocular Surface Squamous Neoplasia. StatPearls Publisher: 2023.
Guzman Rojas, P.; Parikh, J.; Vishnubhotla, P.; Oharriz, J. J., Primary Gastric Squamous Cell Carcinoma. Cureus 2018, 10, (3), e2389.
Hager, J.; Sergi, C. M., Chapter 8 Hepatoblastoma. StatPearls Publisher: 2021.
Halaseh, S. A.; Halaseh, S.; Alali, Y.; Ashour, M. E.; Alharayzah, M. J., A Review of the Etiology and Epidemiology of Bladder Cancer: All You Need To Know. Cureus 2022, 14, (7), e27330.
Hamahiro, T.; Maeda, R.; Ayabe, T.; Sato, Y.; Tomita, M., Primary mucinous adenocarcinoma of the thymus: A case report. Respir Med Case Rep 2021, 34, 101497.
Hamie, L.; Abbas, O.; Bhawan, J., Neuroendocrine Differentiation of Skin Tumors: A Comprehensive Review. Am J Dermatopathol 2020, 42, (12), 899-910.
Han, L.; Wang, E. H.; Wang, L., Undifferentiated Large Cell Carcinoma of the Thymus Associated with Plasma-Cell Type Castleman Disease-Like Reaction: A Case Series. Onco Targets Ther 2022, 15, 237-242.
Hancock, B. W.; Tidy, J., Placental site trophoblastic tumour and epithelioid trophoblastic tumour. Best Pract Res Clin Obstet Gynaecol 2021, 74, 131-148.
Hanna, K.; Lele, S. M.; McCormick, G.; McMahon, A.; Hill, B.; Boyle, S. L., Primary prostatic squamous cell carcinoma. Urol Case Rep 2021, 34, 101478.
Haouane, M. A.; Badr, J.; Kaakoua, M.; Azami, M. A., Primary Squamous Cell Carcinoma of the Sigmoid Revealed by Acute Intestinal Occlusion in Moroccan Young Male Patient: A Case Report and Literature Review. Cureus 2023, 15, (1), e34283.
Hararah, M. K.; Stokes, W. A.; Oweida, A.; Patil, T.; Amini, A.; Goddard, J.; Bowles, D. W.; Karam, S. D., Epidemiology and treatment trends for primary tracheal squamous cell carcinoma. Laryngoscope 2020, 130, (2), 405-412.
Haroon, S.; Tariq, M. U.; Fatima, S.; Kayani, N., Spermatocytic seminoma: a 21 years' retrospective study in a tertiary care hospital in Pakistan. Int J Clin Exp Pathol 2013, 6, (11), 2350-6.
Hasle, H., Myelodysplastic and myeloproliferative disorders of childhood. Hematology Am Soc Hematol Educ Program 2016, 2016, (1), 598-604.
Hay, A. J.; Migliacci, J.; Karassawa Zanoni, D.; McGill, M.; Patel, S.; Ganly, I., Minor salivary gland tumors of the head and neck-Memorial Sloan Kettering experience: Incidence and outcomes by site and histological type. Cancer 2019, 125, (19), 3354-3366.
He, C. P.; Tu, D. W.; Zhang, T. W.; Zhang, Q.; Zhang, Q.; Kang, D.; Wang, Y. Y.; Li, Y. Y.; Zhang, B.; Han, S. S.; Li, H. B., Malignant pleural mesothelioma with constrictive pericarditis as the first manifestation: A case report. Clin Case Rep 2023, 11, (6), e7555.
He, W. G.; Yan, Y.; Tang, W.; Cai, R.; Ren, G., Clinical and biological features of neuroblastic tumors: A comparison of neuroblastoma and ganglioneuroblastoma. Oncotarget 2017, 8, (23), 37730-37739.
Hennes, D.; Dragovic, A.; Sewell, J.; Hoh, M. Y.; Grills, R., Primary basal cell carcinoma of the prostate with concurrent adenocarcinoma. IJU Case Rep 2020, 3, (2), 57-60.
Heskett, M. B.; Sanborn, J. Z.; Boniface, C.; Goode, B.; Chapman, J.; Garg, K.; Rabban, J. T.; Zaloudek, C.; Benz, S. C.; Spellman, P. T.; Solomon, D. A.; Cho, R. J., Multiregion exome sequencing of ovarian immature teratomas reveals 2N near-diploid genomes, paucity of somatic mutations, and extensive allelic imbalances shared across mature, immature, and disseminated components. Mod Pathol 2020,…
Hippargi, S. B.; Nerune, S. M.; Kumar, M., Urothelial and Squamous Cell Carcinoma of Renal Pelvis - A Rare Case Report. J Clin Diagn Res 2016, 10, (9), ED19-ED20.
Hiyama, T.; Kuno, H.; Sekiya, K.; Oda, S.; Kobayashi, T., Imaging of Malignant Minor Salivary Gland Tumors of the Head and Neck. Radiographics 2021, 41, (1), 175-191.
Hoang, N. T.; Acevedo, L. A.; Mann, M. J.; Tolani, B., A review of soft-tissue sarcomas: translation of biological advances into treatment measures. Cancer Manag Res 2018, 10, 1089-1114.
Holmang, S.; Lele, S. M.; Johansson, S. L., Squamous cell carcinoma of the renal pelvis and ureter: incidence, symptoms, treatment and outcome. J Urol 2007, 178, (1), 51-6.
Honavar, S. G.; Manjandavida, F. P., Tumors of the ocular surface: A review. Indian J Ophthalmol 2015, 63, (3), 187-203.
Honings, J.; Gaissert, H. A.; Ruangchira-Urai, R.; Wain, J. C.; Wright, C. D.; Mathisen, D. J.; Mark, E. J., Pathologic characteristics of resected squamous cell carcinoma of the trachea: prognostic factors based on an analysis of 59 cases. Virchows Arch 2009, 455, (5), 423-9.
Horger, M.; Fenchel, M.; Nagele, T.; Moehle, R.; Claussen, C. D.; Beschorner, R.; Ernemann, U., Water diffusivity: comparison of primary CNS lymphoma and astrocytic tumor infiltrating the corpus callosum. AJR Am J Roentgenol 2009, 193, (5), 1384-7.
Horiuchi, Y.; Fujisaki, J.; Yamamoto, N.; Ishizuka, N.; Ishiyama, A.; Yoshio, T.; Hirasawa, T.; Yamamoto, Y.; Nagahama, M.; Takahashi, H.; Tsuchida, T., Undifferentiated-type predominant mixed-type early gastric cancer is a significant risk factor for requiring additional surgeries after endoscopic submucosal dissection. Sci Rep 2020, 10, (1), 6748.
Horta, M.; Cunha, T. M., Sex cord-stromal tumors of the ovary: a comprehensive review and update for radiologists. Diagn Interv Radiol 2015, 21, (4), 277-86.
Hou, T.; Liang, D.; He, J.; Chen, X.; Zhang, Y., Primary peritoneal serous carcinoma: a clinicopathological and immunohistochemical study of six cases. Int J Clin Exp Pathol 2012, 5, (8), 762-9.
Hu, S.; Gong, J.; Zhu, X.; Lu, H., Pulmonary Salivary Gland Tumor, Mucoepidermoid Carcinoma: A Literature Review. J Oncol 2022, 2022, 9742091.
Hu, T.; You, S., Overall and Cancer-Specific Survival in Patients With Renal Pelvic Transitional Cell Carcinoma: A Population-Based Study. Front Med (Lausanne) 2021, 8, 719800.
Hu, X. D.; Wu, T. T.; Zhou, S. H., Squamous cell carcinoma of the middle ear: report of three cases. Int J Clin Exp Med 2015, 8, (2), 2979-84.
Huang, C. C.; Ma, C. J.; Huang, W. T.; Chan, T. F.; Wang, J. Y., Primary malignant mixed Mullerian tumor arising from the mesorectum with a synchronous ovarian cancer: a case report and review of the literature. J Med Case Rep 2011, 5, 15.
Huang, H. C.; Zhao, L.; Cao, X. H.; Meng, G.; Wang, Y. J.; Wu, M., Primary salivary gland tumors of the lung: Two cases date report and literature review. Respir Med Case Rep 2021, 32, 101333.
Huang, H. L.; Shih, S. C.; Chang, W. H.; Wang, T. E.; Chen, M. J.; Chan, Y. J., Solid-pseudopapillary tumor of the pancreas: clinical experience and literature review. World J Gastroenterol 2005, 11, (9), 1403-9.
Huang, Y.; Chen, B.; Cao, D.; Chen, Z.; Li, J.; Guo, J.; Dong, Q.; Wei, Q.; Liu, L., Sex Cord-Stromal Tumors of Testis: A Clinicopathologic and Follow-Up Study of 15 Cases in a High-Volume Institute of China. Front Med (Lausanne) 2022, 9, 816012.
Hui, J. Y., Epidemiology and Etiology of Sarcomas. Surg Clin North Am 2016, 96, (5), 901-14.
Hundal, R.; Shaffer, E. A., Gallbladder cancer: epidemiology and outcome. Clin Epidemiol 2014, 6, 99-109.
Hurst, C. D.; Cheng, G.; Platt, F. M.; Alder, O.; Black, E. V.; Burns, J. E.; Brown, J.; Jain, S.; Roulson, J. A.; Knowles, M. A., Molecular profile of pure squamous cell carcinoma of the bladder identifies major roles for OSMR and YAP signalling. J Pathol Clin Res 2022, 8, (3), 279-293.
Hwang, S. M., Classification of acute myeloid leukemia. Blood Res 2020, 55, (S1), S1-S4.
Hwang, S. T.; Janik, J. E.; Jaffe, E. S.; Wilson, W. H., Mycosis fungoides and Sezary syndrome. Lancet 2008, 371, (9616), 945-57.
Hyriavenko, N.; Lyndin, M.; Sikora, K.; Piddubnyi, A.; Karpenko, L.; Kravtsova, O.; Hyriavenko, D.; Diachenko, O.; Sikora, V.; Romaniuk, A., Serous Adenocarcinoma of Fallopian Tubes: Histological and Immunohistochemical Aspects. J Pathol Transl Med 2019, 53, (4), 236-243.
Imaoka, K.; Fukuda, S.; Tazawa, H.; Kuga, Y.; Mochizuki, T.; Hirata, Y.; Fujisaki, S.; Takahashi, M.; Nishida, T.; Sakimoto, H., A mixed adenoneuroendocrine carcinoma of the pancreas: a case report. Surg Case Rep 2016, 2, (1), 133.
Ishak, K. G.; Willis, G. W.; Cummins, S. D.; Bullock, A. A., Biliary cystadenoma and cystadenocarcinoma: report of 14 cases and review of the literature. Cancer 1977, 39, (1), 322-38.
Ishaq, H.; Patel, B. C., Retinoblastoma. StatPearls Publisher: 2023.
Iska, S.; Kumar, K., A Rare Case of Primary Rectal Squamous Cell Carcinoma and the Use of Cytokeratin Markers. Cureus 2022, 14, (1), e21175.
Iyer, J.; Hariharan, A.; Cao, U. M. N.; Mai, C. T. T.; Wang, A.; Khayambashi, P.; Nguyen, B. H.; Safi, L.; Tran, S. D., An Overview on the Histogenesis and Morphogenesis of Salivary Gland Neoplasms and Evolving Diagnostic Approaches. Cancers (Basel) 2021, 13, (15).
Jabbour, E.; Kantarjian, H., Chronic myeloid leukemia: 2020 update on diagnosis, therapy and monitoring. Am J Hematol 2020, 95, (6), 691-709.
Jablonska, B.; Szmigiel, P.; Mrowiec, S., Pancreatic intraductal papillary mucinous neoplasms: Current diagnosis and management. World J Gastrointest Oncol 2021, 13, (12), 1880-1895.
Jacobsen, E., Follicular lymphoma: 2023 update on diagnosis and management. Am J Hematol 2022, 97, (12), 1638-1651.
Jaffe, E. S.; Nicolae, A.; Pittaluga, S., Peripheral T-cell and NK-cell lymphomas in the WHO classification: pearls and pitfalls. Mod Pathol 2013, 26 Suppl 1, (Suppl 1), S71-87.
Jagtap, S. V.; Jagtap, S. S.; Gudur, R.; Billawaria, S., Primary ovarian malignant mixed Mullerian tumor: a rare case report. Ther Adv Rare Dis 2022, 3, 26330040221107389.
Jagtap, S. V.; Sarda, S. D.; Demde, R. B.; Huddedar, A. D.; Jagtap, S. S., Primary Squamous Cell Carcinoma of Urinary Bladder - A Rare Histological Variant. J Clin Diagn Res 2015, 9, (11), ED03-4.
Jain, D.; Jain, V. K.; Vasishta, R. K.; Ranjan, P.; Kumar, Y., Adamantinoma: a clinicopathological review and update. Diagn Pathol 2008, 3, 8.
Jain, M. A.; Limaiem, F., Cervical Squamous Cell Carcinoma. StatPearls Publishing: 2023.
Jain, N.; Shirazi, N.; Chauhan, N.; Gupta, M., Unusual Visceral Sarcomas: Report of 2 Cases with Review of Literature. J Clin Diagn Res 2016, 10, (11), ED14-ED16.
Jain, P.; Wang, M., Mantle cell lymphoma: 2019 update on the diagnosis, pathogenesis, prognostication, and management. Am J Hematol 2019, 94, (6), 710-725.
Jain, S. V.; Wallen, J. M., Malignant Mesothelioma. StatPearls Publisher: 2023.
Jamal, Z.; Anjum, F., Oropharyngeal Squamous Cell Carcinoma. StatPearls Publishing: 2023.
Jameel, P. Z.; Varma, A.; Kumari, P.; Vagha, K.; Vagha, J.; Damke, S., Choroid plexus carcinoma in an adolescent male: a case report. J Med Case Rep 2021, 15, (1), 184.
Jenkins, S.; Kachur, M. E.; Rechache, K.; Wells, J. M.; Lipkowitz, S., Rare Breast Cancer Subtypes. Curr Oncol Rep 2021, 23, (5), 54.
Jha, R. K.; Mathur, S.; Saidha, N. K., A case of spermatocytic seminoma in young individual. Med J Armed Forces India 2018, 74, (3), 276-279.
Jia, Y.; Samadzadeh, S.; Cornford, M.; Ji, P.; French, S. W., Educational Case: Incidental Gallbladder Adenocarcinoma. Acad Pathol 2020, 7, 2374289520909504.
Jicman Stan, D.; Niculet, E.; Lungu, M.; Onisor, C.; Rebegea, L.; Vesa, D.; Bezman, L.; Bujoreanu, F. C.; Sarbu, M. I.; Mihailov, R.; Fotea, S.; Tatu, A. L., Nasopharyngeal carcinoma: A new synthesis of literature data (Review). Exp Ther Med 2022, 23, (2), 136.
Jin, S.; Zhang, L.; Wei, Y. F.; Zhang, H. J.; Wang, C. Y.; Zou, H.; Hu, J. M.; Jiang, J. F.; Pang, L. J., Pure squamous cell carcinoma of the gallbladder locally invading the liver and abdominal cavity: A case report and review of the literature. World J Clin Cases 2019, 7, (23), 4163-4171.
Jindal, A.; Thadi, A.; Shailubhai, K., Hepatocellular Carcinoma: Etiology and Current and Future Drugs. J Clin Exp Hepatol 2019, 9, (2), 221-232.
Kadour-Peero, E.; Sagi-Dain, L.; Cohen, G.; Korobochka, R.; Agbarya, A.; Bejar, J.; Sagi, S., Primary Papillary Serous Carcinoma of the Fallopian Tube Presenting as a Vaginal Mass: A Case Report and Review of the Literature. Am J Case Rep 2018, 19, 534-539.
Kaewkhaw, R.; Rojanaporn, D., Retinoblastoma: Etiology, Modeling, and Treatment. Cancers (Basel) 2020, 12, (8).
Kaliamoorthy, S.; Sethuraman, V.; Ramalingam, S. M.; Arunkumar, S., A rare case of clear cell variant of oral squamous cell carcinoma. J Nat Sci Biol Med 2015, 6, (1), 245-7.
Kaliki, S.; Shields, C. L., Uveal melanoma: relatively rare but deadly cancer. Eye (Lond) 2017, 31, (2), 241-257.
Kaneko, Y.; Kosaka, T.; Nakamura, K.; Mikami, S.; Nishihara, H.; Oya, M., Squamous cell carcinoma of the prostate with SMARCA4 alteration in a Japanese patient. IJU Case Rep 2022, 5, (5), 323-326.
Kang, J.; Mashaal, H.; Anjum, F., Mediastinal Germ Cell Tumors. StatPearls Publisher: 2023.
Kantarjian, H.; Kadia, T.; DiNardo, C.; Daver, N.; Borthakur, G.; Jabbour, E.; Garcia-Manero, G.; Konopleva, M.; Ravandi, F., Acute myeloid leukemia: current progress and future directions. Blood Cancer J 2021, 11, (2), 41.
Kanthan, R.; Senger, J. L., Uterine carcinosarcomas (malignant mixed mullerian tumours): a review with special emphasis on the controversies in management. Obstet Gynecol Int 2011, 2011, 470795.
Kanthan, R.; Senger, J. L.; Diudea, D., Malignant mixed Mullerian tumors of the uterus: histopathological evaluation of cell cycle and apoptotic regulatory proteins. World J Surg Oncol 2010, 8, 60.
Kapoor, M.; Leslie, S. W., Sex Cord Stromal Testicular Tumor. StatPearls Publisher: 2023.
Karakas, C., Paget's disease of the breast. J Carcinog 2011, 10, 31.
Karst, A. M.; Drapkin, R., Ovarian cancer pathogenesis: a model in evolution. J Oncol 2010, 2010, 932371.
Kaseb, H.; Aeddula, N. R., Bladder Cancer. StatPearls Publisher: 2022.
Kaur, R. P.; Izumchenko, E.; Blakaj, D. M.; Mladkova, N.; Lechner, M.; Beaumont, T. L.; Floudas, C. S.; Gallia, G. L.; London, N. R., Jr., The genomics and epigenetics of olfactory neuroblastoma: A systematic review. Laryngoscope Investig Otolaryngol 2021, 6, (4), 721-728.
Keenan, R. A.; Nic An Riogh, A. U.; Stroiescu, A.; Fuentes, A.; Heneghan, J.; Cullen, I. M.; Daly, P. J., Paratesticular sarcomas: a case series and literature review. Ther Adv Urol 2019, 11, 1756287218818029.
Kelly, R. J.; Petrini, I.; Rajan, A.; Wang, Y.; Giaccone, G., Thymic malignancies: from clinical management to targeted therapies. J Clin Oncol 2011, 29, (36), 4820-7.
Kennedy, K. L.; Singh, A. K., Middle Ear Cholesteatoma. StatPearls Publisher: 2023.
Keraliya, A. R.; Krajewski, K. M.; Braschi-Amirfarzan, M.; Tirumani, S. H.; Shinagare, A. B.; Jagannathan, J. P.; Ramaiya, N. H., Extracutaneous melanomas: a primer for the radiologist. Insights Imaging 2015, 6, (6), 707-17.
Khan, F.; Nelwan, D.; Patel, T., Primary adenocarcinoma of the renal pelvis in spina bifida patient with history of simple cystectomy. Urol Case Rep 2023, 51, 102550.
Khan, O.; Protheroe, A., Testis cancer. Postgrad Med J 2007, 83, (984), 624-32.
Khosla, D.; Dey, T.; Madan, R.; Gupta, R.; Goyal, S.; Kumar, N.; Kapoor, R., Small bowel adenocarcinoma: An overview. World J Gastrointest Oncol 2022, 14, (2), 413-422.
Khoury, J. D.; Solary, E.; Abla, O.; Akkari, Y.; Alaggio, R.; Apperley, J. F.; Bejar, R.; Berti, E.; Busque, L.; Chan, J. K. C.; Chen, W.; Chen, X.; Chng, W. J.; Choi, J. K.; Colmenero, I.; Coupland, S. E.; Cross, N. C. P.; De Jong, D.; Elghetany, M. T.; Takahashi, E.; Emile, J. F.; Ferry, J.; Fogelstrand, L.; Fontenay, M.; Germing, U.; Gujral, S.; Haferlach, T.; Harrison, C.; Hodge, J. C.; Hu, S…
Kim, C. W.; Kim, Y. H.; Cho, M. S.; Min, B. S.; Baik, S. H.; Kim, N. K., Perianal Paget's Disease. Ann Coloproctol 2014, 30, (5), 241-4.
Kim, H.; Jang, M.; Park, Y. N., Histopathological Variants of Hepatocellular Carcinomas: an Update According to the 5th Edition of the WHO Classification of Digestive System Tumors. J Liver Cancer 2020, 20, (1), 17-24.
Kim, J. W.; Lee, H. S.; Shin, K. S.; Gam, Y. H.; Baik, K. D., Primary peritoneal serous papillary carcinoma presenting as a large mesenteric mass mistaken for ovarian cancer: a case of primary peritoneal carcinoma. Obstet Gynecol Sci 2015, 58, (3), 246-50.
Kim, S. H.; Park, S. E.; Bae, H. G.; Song, D. H.; Oh, H. H.; Cho, K. R.; Kim, H. J.; Sohn, B. S., Epithelial-myoepithelial carcinoma of the nasopharynx: A case report and review of the literature. Oncol Lett 2015, 10, (2), 927-930.
King, J. C.; Ng, T. T.; White, S. C.; Cortina, G.; Reber, H. A.; Hines, O. J., Pancreatic serous cystadenocarcinoma: a case report and review of the literature. J Gastrointest Surg 2009, 13, (10), 1864-8.
Kini, H.; Sridevi, H. B.; Suresh, P. K.; Guni, L. P.; Bhat, S.; Kini, J. R., Spectrum of Lesions Affecting the Renal Pelvis and Pelviureteric Junction: A 13-Year Retrospective Analysis. J Clin Diagn Res 2016, 10, (2), EC01-4.
Kirkali, Z.; Tuzel, E., Transitional cell carcinoma of the ureter and renal pelvis. Crit Rev Oncol Hematol 2003, 47, (2), 155-69.
Kivlin, D.; Tong, C.; Friedlander, J.; Perosio, P.; Simhan, J., Sarcomatoid Squamous Cell Carcinoma of the Renal Pelvis Masquerading as Emphysematous Pyelonephritis with Staghorn Calculus. J Endourol Case Rep 2016, 2, (1), 87-9.
Kloppel, G., Neuroendocrine Neoplasms: Dichotomy, Origin and Classifications. Visc Med 2017, 33, (5), 324-330.
Knight, B.; Brierly, G.; Dimitroulis, G., Ewing sarcoma of the facial soft tissues-a case report. J Surg Case Rep 2022, 2022, (2), rjac040.
Knight, S.; Knight, T.; Khan, A.; Murphy, A. J., Current Management of Pleuropulmonary Blastoma: A Surgical Perspective. Children (Basel) 2019, 6, (8).
Kohrt, H.; Advani, R., Extranodal natural killer/T-cell lymphoma: current concepts in biology and treatment. Leuk Lymphoma 2009, 50, (11), 1773-84.
Kokoshima, H.; Yamada, N.; Wako, Y.; Doi, T.; Tsuchitani, M., A spontaneous middle ear adenocarcinoma characterized by abundant eosinophilic matrix in a young male Crl:CD(SD) rat. J Toxicol Pathol 2020, 33, (3), 171-175.
Konoglou, M.; Cheva, A.; Zarogoulidis, P.; Porpodis, K.; Pataka, A.; Mpaliaka, A.; Papaiwannou, A.; Zarogoulidis, K.; Kontakiotis, T.; Karaiskos, T.; Kesisis, G.; Kolettas, A.; Giouleka, A.; Madesis, A.; Vretzakis, G.; Sakkas, L.; Tsakiridis, K., Epithelial-myoepithelial carcinoma of the trachea-a rare entity case report. J Thorac Dis 2014, 6 Suppl 1, (Suppl 1), S194-9.
Kopacova, M.; Rejchrt, S.; Bures, J.; Tacheci, I., Small intestinal tumours. Gastroenterol Res Pract 2013, 2013, 702536.
Kram, D. E.; Henderson, J. J.; Baig, M.; Chakraborty, D.; Gardner, M. A.; Biswas, S.; Khatua, S., Embryonal Tumors of the Central Nervous System in Children: The Era of Targeted Therapeutics. Bioengineering (Basel) 2018, 5, (4).
Krantz, B. A.; Dave, N.; Komatsubara, K. M.; Marr, B. P.; Carvajal, R. D., Uveal melanoma: epidemiology, etiology, and treatment of primary disease. Clin Ophthalmol 2017, 11, 279-289.
Kremenevski, N.; Buchfelder, M.; Hore, N., Intracranial Germinomas: Diagnosis, Pathogenesis, Clinical Presentation, and Management. Curr Oncol Rep 2023, 25, (7), 765-775.
Kresbach, C.; Neyazi, S.; Schuller, U., Updates in the classification of ependymal neoplasms: The 2021 WHO Classification and beyond. Brain Pathol 2022, 32, (4), e13068.
Ku, E. J.; Kim, K. J.; Kim, J. H.; Kim, M. K.; Ahn, C. H.; Lee, K. A.; Lee, S. H.; Lee, Y. B.; Park, K. H.; Choi, Y. M.; Hong, N.; Hong, A. R.; Kang, S. W.; Park, B. K.; Seong, M. W.; Kim, M.; Jung, K. C.; Jung, C. K.; Cho, Y. S.; Paeng, J. C.; Kim, J. H.; Ryu, O. H.; Rhee, Y.; Kim, C. H.; Lee, E. J., Diagnosis for Pheochromocytoma and Paraganglioma: A Joint Position Statement of the Korean Pheoc…
Kucuk, U.; Bayol, U.; Pala, E. E.; Akman, O.; Divrik, R. T., Paratesticular sarcomas: our case series. Turk J Urol 2013, 39, (2), 84-9.
Kwon, H. J.; Browne, G. A.; Posalaky, I. P.; Waite, D. E., Hemangiopericytoma of the tongue: report of case. J Am Dent Assoc 1984, 109, (4), 583-5.
Kwon, Y. S.; Kim, Y. M.; Choi, G. W.; Kim, Y. T.; Nam, J. H., Pure basaloid squamous cell carcinoma of the uterine cervix: a case report. J Korean Med Sci 2009, 24, (3), 542-5.
La Rosa, S.; Marando, A.; Sessa, F.; Capella, C., Mixed Adenoneuroendocrine Carcinomas (MANECs) of the Gastrointestinal Tract: An Update. Cancers (Basel) 2012, 4, (1), 11-30.
La Rosa, S.; Sessa, F.; Capella, C., Acinar Cell Carcinoma of the Pancreas: Overview of Clinicopathologic Features and Insights into the Molecular Pathology. Front Med (Lausanne) 2015, 2, 41.
Labib, A.; Adlard, R. E., Odontogenic Tumors of the Jaws. StatPearls Publisher: 2023.
Laeng, H.; Gerber, H.; Mueller, J., Malignant histiocytosis (histiocytic sarcoma). A (the?) major cause of the 'midline granuloma syndrome'. Acta Otolaryngol 1986, 101, (1-2), 135-45.
Lafaro, K. J.; Pawlik, T. M., Fibrolamellar hepatocellular carcinoma: current clinical perspectives. J Hepatocell Carcinoma 2015, 2, 151-7.
Lagunas-Rangel, F. A.; Chavez-Valencia, V.; Gomez-Guijosa, M. A.; Cortes-Penagos, C., Acute Myeloid Leukemia-Genetic Alterations and Their Clinical Prognosis. Int J Hematol Oncol Stem Cell Res 2017, 11, (4), 328-339.
Lai, Y.; Li, W.; Zhai, C.; Song, X.; Yang, J.; Sun, X.; Wang, D., Low-Grade Nasopharyngeal Papillary Adenocarcinoma: A Review of 28 Patients in a Single Institution. Cancer Manag Res 2021, 13, 1271-1278.
Lara, P. N., Jr., Malignant thymoma: current status and future directions. Cancer Treat Rev 2000, 26, (2), 127-31.
Lawal, A. O.; Adisa, A. O.; Kolude, B.; Adeyemi, B. F., Malignant salivary gland tumours of the head and neck region: a single institutions review. Pan Afr Med J. 2015, 20, 121.
Lee, H. H.; Jung, C. K.; Jung, E. S.; Song, K. Y.; Jeon, H. M.; Park, C. H., Mixed exocrine and endocrine carcinoma in the stomach: a case report. J Gastric Cancer 2011, 11, (2), 122-5.
Lee, H. H.; Song, K. Y.; Park, C. H.; Jeon, H. M., Undifferentiated-type gastric adenocarcinoma: prognostic impact of three histological types. World J Surg Oncol 2012, 10, 254.
Lee, H. Y.; Hong, J. H.; Byun, J. H.; Kim, H. J.; Baek, S. K.; Kim, J. Y.; Kim, K. H.; Yun, J.; Kim, J. A.; Park, K.; Lee, H. J.; Lee, J. L.; Won, Y. W.; Kim, I. H.; Bae, W. K.; Park, K. H.; Sun, D. S.; Lee, S.; Lee, M. Y.; Lee, G. J.; Hong, S. H.; Jung, Y. H.; An, H. J., Clinical Characteristics of Clear Cell Ovarian Cancer: A Retrospective Multicenter Experience of 308 Patients in South Korea. …
Lee, J. M.; Jung, S.; Rhu, H. H.; Kim, I. Y.; Lee, M. C., Cyclooxygenase-2 Expression Predicts Prognosis in Astrocytic Tumors. J Korean Neurosurg Soc 2004, 36, 437-442.
Lee, K. Y.; Oh, Y. W.; Noh, H. J.; Lee, Y. J.; Yong, H. S.; Kang, E. Y.; Kim, K. A.; Lee, N. J., Extraadrenal paragangliomas of the body: imaging features. AJR Am J Roentgenol 2006, 187, (2), 492-504.
Leivo, I., Sinonasal Adenocarcinoma: Update on Classification, Immunophenotype and Molecular Features. Head Neck Pathol 2016, 10, (1), 68-74.
Leonard, D.; Beddy, D.; Dozois, E. J., Neoplasms of anal canal and perianal skin. Clin Colon Rectal Surg 2011, 24, (1), 54-63.
Leslie, S. W.; Sajjad, H.; Murphy, P. B., Wilms Tumor. StatPearls Publisher: 2023.
Levendag, P. C.; Huygen, P. L.; Kazem, I.; van den Broek, P.; Slooff, J. L., Malignant tumours of the nasopharynx: retrospective review of 74 cases. Clin Radiol 1983, 34, (4), 451-8.
Levy, A. D.; Manning, M. A.; Miettinen, M. M., Soft-Tissue Sarcomas of the Abdomen and Pelvis: Radiologic-Pathologic Features, Part 2-Uncommon Sarcomas. Radiographics 2017, 37, (3), 797-812.
Lewis, J. S., Jr., Sinonasal Squamous Cell Carcinoma: A Review with Emphasis on Emerging Histologic Subtypes and the Role of Human Papillomavirus. Head Neck Pathol 2016, 10, (1), 60-67.
Lewis, S. J.; Wunder, J. S.; Couture, J.; Davis, M.; Catton, C.; Kandel, R. A.; Kotwall, C.; O'Sullivan, B.; Bell, R. S., Soft tissue sarcomas involving the pelvis. J Surg Oncol 2001, 77, (1), 8-14; discussion 15.
Li, C.; Lu, H., Adenosquamous carcinoma of the lung. Onco Targets Ther 2018, 11, 4829-4835.
Li, J.; Wei, T.; Zhang, J.; Liang, T., Intraductal Papillary Mucinous Neoplasms of the Pancreas: A Review of Their Genetic Characteristics and Mouse Models. Cancers (Basel) 2021, 13, (21).
Li, X.; Wu, D.; Liu, H.; Chen, J., Pulmonary sarcomatoid carcinoma: progress, treatment and expectations. Ther Adv Med Oncol 2020, 12, 1758835920950207.
Li, Y.; Gupta, G.; Molofsky, A.; Xie, Y.; Shihabi, N.; McCormick, J.; Jaffe, E. S., B Lymphoblastic Leukemia/Lymphoma With Burkitt-like Morphology and IGH/MYC Rearrangement: Report of 3 Cases in Adult Patients. Am J Surg Pathol 2018, 42, (2), 269-276.
Liang, K.; Yuan, Y.; Lv, B.; Ke, Z., Primary squamous cell carcinoma of renal parenchyma: A case report and literature review. Front Oncol 2023, 13, 1037156.
Liao, X.; Liu, X.; Fan, X.; Lai, J.; Zhang, D., Perianal Paget's disease: a clinicopathological and immunohistochemical study of 13 cases. Diagn Pathol 2020, 15, (1), 29.
Lim, I. I. P.; Bondoc, A. J.; Geller, J. I.; Tiao, G. M., Hepatoblastoma-The Evolution of Biology, Surgery, and Transplantation. Children (Basel) 2018, 6, (1).
Lim, S. H.; Yang, H. W.; Kim, A.; Cha, S. W.; Jung, S. H.; Go, H.; Lee, W. C., Adenosquamous carcinoma of extrahepatic bile duct: a case report. Korean J Intern Med 2007, 22, (3), 206-10.
Limaiem, F.; Das, J. M., Esthesioneuroblastoma. StatPearls Publisher: 2023.
Lindsay, C. R.; Shaw, E. C.; Moore, D. A.; Rassl, D.; Jamal-Hanjani, M.; Steele, N.; Naheed, S.; Dick, C.; Taylor, F.; Adderley, H.; Black, F.; Summers, Y.; Evans, M.; Rice, A.; Fabre, A.; Wallace, W. A.; Nicholson, S.; Haragan, A.; Taniere, P.; Nicholson, A. G.; Laing, G.; Cave, J.; Forster, M. D.; Blackhall, F.; Gosney, J.; Popat, S.; Kerr, K. M., Large cell neuroendocrine lung carcinoma: conse…
Liu, M.; Xu, S.; He, J.; Mu, Y.; Chen, K.; Zhang, W.; Che, B.; Tang, K., Primary urethral carcinoma with variant histology: A case report and literature review. Mol Clin Oncol 2022, 17, (4), 142.
Liu, S.; Ren, L.; Gao, X.; Hao, M.; Wang, G., Pathogenesis of central nervous system germ cell tumors. Front Oncol 2022, 12, 991484.
Liu, T.; Zhao, T.; Shi, C.; Chen, L., Pancreatoblastoma in children: Clinical management and literature review. Transl Oncol 2022, 18, 101359.
Liu, X. H.; Zou, Q. M.; Cao, J. D.; Wang, Z. C., Primary squamous cell carcinoma with sarcomatoid differentiation of the kidney associated with ureteral stone obstruction: A case report. World J Clin Cases 2022, 10, (32), 11942-11948.
Liuzzi, J. F.; Da Cunha, M.; Salas, D.; Siso, S.; Garriga, E., Soft-tissue sarcomas in the head and neck: 25 years of experience. Ecancermedicalscience 2017, 11, 740.
Lohmann, D. R.; Gallie, B. L., Retinoblastoma. StatPearls Publisher: 2023.
Loiacono, R. M. R.; Traversi, P.; Deliso, M. A.; Gargano, G.; Kardhashi, A.; Francescato, R.; Loizzi, V.; Spinelli, M.; Lovascio, S.; Fiorito, M.; Resta, L.; Popescu, O.; Cicinelli, E.; Cormio, G., Paget disease of the vulva an analysis of 24 cases. Medicine (Baltimore) 2019, 98, (41), e17018.
Lonergan, G. J.; Schwab, C. M.; Suarez, E. S.; Carlson, C. L., Neuroblastoma, ganglioneuroblastoma, and ganglioneuroma: radiologic-pathologic correlation. Radiographics 2002, 22, (4), 911-34.
Longmire, W. P.; McArthur, M. S.; Bastounis, E. A.; Hiatt, J., Carcinoma of the extrahepatic biliary tract. Ann Surg 1973, 178, (3), 333-45.
Lopes Filho, L. L.; Lopes, I. M.; Lopes, L. R.; Enokihara, M. M.; Michalany, A. O.; Matsunaga, N., Mammary and extramammary Paget's disease. An Bras Dermatol 2015, 90, (2), 225-31.
Lotfollahzadeh, S.; Recio-Boiles, A.; Babiker, H. M., Liver Cancer. StatPearls Publisher: 2023.
Lotfollahzadeh, S.; Recio-Boiles, A.; Cagir, B., Colon Cancer. StatPearls Publisher: 2023.
Lovin, B. D.; Gidley, P. W., Squamous cell carcinoma of the temporal bone: A current review. Laryngoscope Investig Otolaryngol 2019, 4, (6), 684-692.
Lowery, M. A.; Klimstra, D. S.; Shia, J.; Yu, K. H.; Allen, P. J.; Brennan, M. F.; O'Reilly, E. M., Acinar cell carcinoma of the pancreas: new genetic and treatment insights into a rare malignancy. Oncologist 2011, 16, (12), 1714-20.
Lutke Holzik, M. F.; Sijmons, R. H.; Hoekstra-Weebers, J. E.; Sleijfer, D. T.; Hoekstra, H. J., Clinical and genetic aspects of testicular germ cell tumours. Hered Cancer Clin Pract 2008, 6, (1), 3-14.
Lutke Holzik, M. F.; Sijmons, R. H.; Hoekstra-Weebers, J. E.; Sleijfer, D. T.; Hoekstra, H. J., Clinical and genetic aspects of testicular germ cell tumours. Hered Cancer Clin Pract 2008, 6, (1), 3-14.
Lynch, D. T.; Koya, S.; Acharya, U.; Kumar, A., Mantle Cell Lymphoma. StatPearls Publisher: 2023.
Mabuchi, S.; Sugiyama, T.; Kimura, T., Clear cell carcinoma of the ovary: molecular insights and future therapeutic perspectives. J Gynecol Oncol 2016, 27, (3), e31.
Macarenco, R. S.; Uphoff, T. S.; Gilmer, H. F.; Jenkins, R. B.; Thibodeau, S. N.; Lewis, J. E.; Molina, J. R.; Yang, P.; Aubry, M. C., Salivary gland-type lung carcinomas: an EGFR immunohistochemical, molecular genetic, and mutational analysis study. Mod Pathol 2008, 21, (9), 1168-75.
Machado, N. O.; Al Qadhi, H.; Al Wahibi, K., Intraductal Papillary Mucinous Neoplasm of Pancreas. N Am J Med Sci 2015, 7, (5), 160-75.
Mack, T.; Purgina, B., Updates in Pathology for Retroperitoneal Soft Tissue Sarcoma. Curr Oncol 2022, 29, (9), 6400-6418.
Madaan, P. K.; Sidhu, H. S.; Girdhar, S.; Mann, K. K., Pleuropulmonary blastoma: A report of three cases and review of literature. Radiol Case Rep 2021, 16, (10), 2862-2868.
Madariaga, M. L. L.; Gaissert, H. A., Overview of malignant tracheal tumors. Ann Cardiothorac Surg 2018, 7, (2), 244-254.
Maghbool, M.; Ramzi, M.; Nagel, I.; Bejarano, P.; Siebert, R.; Saeedzadeh, A.; Daneshbod, Y., Primary adenocarcinoma of the thymus: an immunohistochemical and molecular study with review of the literature. BMC Clin Pathol 2013, 13, (1), 17.
Mahoney, J. L.; Condon, R. E., Adenocarcinoma of the esophagus. Ann Surg 1987, 205, (5), 557-62.
Mahtate, M.; Talib, S.; Slaoui, A.; Zeraidi, N.; Lakhdar, A.; Rhrab, B.; Baydada, A., Malignant Degeneration of a Mature Ovarian Teratoma. Case Rep Obstet Gynecol 2021, 2021, 5527467.
Maia Neves, N.; Laranjeira, F. S.; Coelho, S.; Raimundo, A.; Horta, A. B., Primary Squamous Cell Carcinoma of the Renal Pelvis: A Rare Complication of Xanthogranulomatous Pyelonephritis. Cureus 2023, 15, (9), e44750.
Makarawate, P.; Chaosuwannakit, N.; Chindaprasirt, J.; Ungarreevittaya, P.; Chaiwiriyakul, S.; Wirasorn, K.; Kuptarnond, C.; Sawanyawisuth, K., Malignant mesothelioma of the pericardium: a report of two different presentations. Case Rep Oncol Med 2013, 2013, 356901.
Makarova-Rusher, O. V.; Ulahannan, S.; Greten, T. F.; Duffy, A., Pancreatic Squamous Cell Carcinoma: A Population-Based Study of Epidemiology, Clinicopathologic Characteristics and Outcomes. Pancreas 2016, 45, (10), 1432-1437.
Makki, J., Diversity of Breast Carcinoma: Histological Subtypes and Clinical Relevance. Clin Med Insights Pathol 2015, 8, 23-31.
Malhotra, G. K.; Zhao, X.; Band, H.; Band, V., Histological, molecular and functional subtypes of breast cancers. Cancer Biol Ther 2010, 10, (10), 955-60.
Malik, R. D.; Dakwar, G.; Hardee, M. E.; Sanfilippo, N. J.; Rosenkrantz, A. B.; Taneja, S. S., Squamous cell carcinoma of the prostate. Rev Urol 2011, 13, (1), 56-60.
Mandal, S.; Badhe, B. A., Malignant transformation in a mature teratoma with metastatic deposits in the omentum: a case report. Case Rep Pathol 2012, 2012, 568062.
Manley, K. V.; Hubbard, R.; Swallow, D.; Finch, W.; Wood, S. J.; Biers, S. M., Risk factors for development of primary bladder squamous cell carcinoma. Ann R Coll Surg Engl 2017, 99, (2), 155-160.
Marchioni, A.; Tonelli, R.; Samarelli, A. V.; Cappiello, G. F.; Andreani, A.; Tabbi, L.; Livrieri, F.; Bosi, A.; Nori, O.; Mattioli, F.; Bruzzi, G.; Marchioni, D.; Clini, E., Molecular Biology and Therapeutic Targets of Primitive Tracheal Tumors: Focus on Tumors Derived by Salivary Glands and Squamous Cell Carcinoma. Int J Mol Sci 2023, 24, (14).
Marchionne, E.; Perez, C.; Hui, A.; Khachemoune, A., Penile squamous cell carcinoma: a review of the literature and case report treated with Mohs micrographic surgery. An Bras Dermatol 2017, 92, (1), 95-99.
Marcocci, C.; Cetani, F.; Rubin, M. R.; Silverberg, S. J.; Pinchera, A.; Bilezikian, J. P., Parathyroid carcinoma. J Bone Miner Res 2008, 23, (12), 1869-80.
Marin, C.; Dave, M.; Hunter, K. D., Malignant Odontogenic Tumours: A Systematic Review of Cases Reported in Literature. Front Oral Health 2021, 2, 775707.
Markarian, S.; Holmes, D. R., Mammary Paget's Disease: An Update. Cancers (Basel) 2022, 14, (10).
Martin, J. W.; Carballido, E. M.; Ahmed, A.; Farhan, B.; Dutta, R.; Smith, C.; Youssef, R. F., Squamous cell carcinoma of the urinary bladder: Systematic review of clinical characteristics and therapeutic approaches. Arab J Urol 2016, 14, (3), 183-91.
Martin, J. W.; Dozier, W. E., Carcinoma of the thyroid gland. A 15-year survey in private hospitals in Sacramento. Calif Med 1968, 108, (3), 166-71.
Martin-Broto, J.; Martinez-Marin, V.; Serrano, C.; Hindi, N.; Lopez-Guerrero, J. A.; Bisculoa, M.; Ramos-Asensio, R.; Vallejo-Benitez, A.; Marcilla-Plaza, D.; Gonzalez-Campora, R., Gastrointestinal stromal tumors (GISTs): SEAP-SEOM consensus on pathologic and molecular diagnosis. Clin Transl Oncol 2017, 19, (5), 536-545.
Martin-Vallejo, J.; Laforga, J. B.; Molina-Bellido, P.; Clemente-Perez, P. A., Superficial spreading cervical squamous cell carcinoma in situ involving the endometrium: a case report and review of the literature. J Med Case Rep 2022, 16, (1), 196.
Masood, S., Breast cancer subtypes: morphologic and biologic characterization. Womens Health (Lond) 2016, 12, (1), 103-19.
Massaras, D.; Pantiora, E. V.; Koutalas, J.; Primetis, E. C.; Fragulidis, G. P., Serous Microcystic Cystadenocarcinoma of the Pancreas with Synchronous Liver Metastases: Clinical Characteristics and Management. Cureus 2020, 12, (4), e7707.
McGlynn, K. A.; Cook, M. B., Etiologic factors in testicular germ-cell tumors. Future Oncol 2009, 5, (9), 1389-402.
McKelvie, P. A.; Daniell, M.; McNab, A.; Loughnan, M.; Santamaria, J. D., Squamous cell carcinoma of the conjunctiva: a series of 26 cases. Br J Ophthalmol 2002, 86, (2), 168-73.
Melmed, S., Pituitary-Tumor Endocrinopathies. N Engl J Med 2020, 382, (10), 937-950.
Melosky, B., Advanced typical and atypical carcinoid tumours of the lung: management recommendations. Curr Oncol 2018, 25, (Suppl 1), S86-S93.
Messinger, Y. H.; Stewart, D. R.; Priest, J. R.; Williams, G. M.; Harris, A. K.; Schultz, K. A.; Yang, J.; Doros, L.; Rosenberg, P. S.; Hill, D. A.; Dehner, L. P., Pleuropulmonary blastoma: a report on 350 central pathology-confirmed pleuropulmonary blastoma cases by the International Pleuropulmonary Blastoma Registry. Cancer 2015, 121, (2), 276-85.
Metz, D. C.; Jensen, R. T., Gastrointestinal neuroendocrine tumors: pancreatic endocrine tumors. Gastroenterology 2008, 135, (5), 1469-92.
Meyts, E. R.-D.; Aksglaede, L.; Bandak, M.; Toppari, J.; Jørgensen, N., Testicular Cancer: Pathogenesis, Diagnosis and Management with Focus on Endocrine Aspects. Endotext: South Dartmouth, 2023.
Mghirbi, F.; Ayadi, M.; Karray, W.; Yahyaoui, Y.; Meddeb, K.; Mokrani, A.; Raies, H.; Chraeit, N.; Mezlini, A., Squamous cell carcinoma of the gallbladder. Transl Gastroenterol Hepatol 2016, 1, 78.
Mihajlovic, M.; Vlajkovic, S.; Jovanovic, P.; Stefanovic, V., Primary mucosal melanomas: a comprehensive review. Int J Clin Exp Pathol 2012, 5, (8), 739-53.
Miranda-Filho, A.; Pineros, M.; Ferreccio, C.; Adsay, V.; Soerjomataram, I.; Bray, F.; Koshiol, J., Gallbladder and extrahepatic bile duct cancers in the Americas: Incidence and mortality patterns and trends. Int J Cancer 2020, 147, (4), 978-989.
Mittal, R.; Rath, S.; Vemuganti, G. K., Ocular surface squamous neoplasia - Review of etio-pathogenesis and an update on clinico-pathological diagnosis. Saudi J Ophthalmol 2013, 27, (3), 177-86.
Mlika, M.; Anjum, F.; Mezni, F. E., Pleuropulmonary Blastoma. StatPearls Publisher: 2023.
Moghaddam, S. A.; Sarchami, N.; Rahbari, A., Treatment of Immature Teratoma Associated with Ovarian Endometrioma: A Case Report. J Reprod Infertil 2023, 24, (3), 212-215.
Mohan, B. P.; Jayalakshmy, P. L.; Letha, V.; Bhat, S., Sarcomatoid Carcinoma of Renal Pelvis Involving Ureter and Renal Parenchyma with Heterologous Osteosarcomatous Differentiation: A Case Report and Review of Literature. Iran J Pathol 2018, 13, (1), 89-93.
Moloy, P. J.; Chung, Y. T.; Krivitsky, P. B.; Kim, R. C., Squamous carcinoma of the nasopharynx. West J Med. 1985, 143, (1), 66-9.
Momenimovahed, Z.; Tiznobaik, A.; Taheri, S.; Salehiniya, H., Ovarian cancer in the world: epidemiology and risk factors. Int J Womens Health 2019, 11, 287-299.
Moore, A. J.; Parker, R. J.; Wiggins, J., Malignant mesothelioma. Orphanet J Rare Dis 2008, 3, 34.
Moraru, L.; Mitranovici, M. I.; Chiorean, D. M.; Coros, M.; Moraru, R.; Oala, I. E.; Turdean, S. G., Immature Teratoma: Diagnosis and Management-A Review of the Literature. Diagnostics (Basel) 2023, 13, (9).
Moreno, A.; de Felipe, J.; Garcia Sola, R.; Navarro, A.; Ramon y Cajal, S., Neuronal and mixed neuronal glial tumors associated to epilepsy. A heterogeneous and related group of tumours. Histol Histopathol 2001, 16, (2), 613-22.
Morrison, B. A., Soft tissue sarcomas of the extremities. Proc (Bayl Univ Med Cent) 2003, 16, (3), 285-90.
Morse, D. C.; Tschen, J. A.; Silapunt, S., A Rare Variant of Penile Squamous Cell Carcinoma in a Man with Paraplegia. Cureus 2018, 10, (9), e3244.
Mouna, H.; Fedoua, W.; Houssine, B.; Mahdaoui, S.; Naima, S., Primary fallopian tube adenocarcinoma: A case report and review of the literature. Int J Surg Case Rep 2022, 98, 107555.
Mremi, A.; Rwenyagila, D.; Chilonga, K.; Sadiq, A.; Msuya, D.; Lodhia, J., Immature teratoma of the ovary in a 1 year and 9-month-old child: a case report and review of the literature. J Surg Case Rep 2021, 2021, (1), rjaa609.
Mueller, C. M.; Caporaso, N.; Greene, M. H., Familial and genetic risk of transitional cell carcinoma of the urinary tract. Urol Oncol 2008, 26, (5), 451-64.
Mufti, S. T.; Jamal, A., Primary intracranial germ cell tumors. Asian J Neurosurg 2012, 7, (4), 197-202.
Muglia, V. F.; Prando, A., Renal cell carcinoma: histological classification and correlation with imaging findings. Radiol Bras 2015, 48, (3), 166-74.
Mukkamalla, S. K. R.; Kashyap, S.; Recio-Boiles, A.; Babiker, H. M., Gallbladder Cancer. StatPearls Publisher: 2023.
Muller, S., Update from the 4th Edition of the World Health Organization of Head and Neck Tumours: Tumours of the Oral Cavity and Mobile Tongue. Head Neck Pathol 2017, 11, (1), 33-40.
Mumtaz, S.; Ahmad, Z.; Fatima, S.; Qureshi, A., Squamous cell carcinoma in the small intestine. BMJ Case Rep 2011, 2011.
Munakata, S.; Iwai, E.; Tanaka, T.; Nakamura, M.; Kanda, T., Malignant mullerian mixed tumor of the uterine cervix with a small cell neuroendocrine carcinoma component. Case Rep Pathol 2013, 2013, 630859.
Munari, F. F.; Dos Santos, W.; Evangelista, A. F.; Carvalho, A. C.; Pastrez, P. A.; Bugatti, D.; Wohnrath, D. R.; Scapulatempo-Neto, C.; Guimaraes, D. P.; Longatto-Filho, A.; Reis, R. M., Profile of esophageal squamous cell carcinoma mutations in Brazilian patients. Sci Rep 2021, 11, (1), 20596.
Munir, F.; Hardit, V.; Sheikh, I. N.; AlQahtani, S.; He, J.; Cuglievan, B.; Hosing, C.; Tewari, P.; Khazal, S., Classical Hodgkin Lymphoma: From Past to Future-A Comprehensive Review of Pathophysiology and Therapeutic Advances. Int J Mol Sci 2023, 24, (12).
Muthusamy, R. K.; Mehta, S. S., Squamous Cell Carcinoma In situ of the Cervix with Superficial Intraepithelial Extension to the Endometrium of Lower Uterine Segment: A Rare Presentation. Indian J Med Paediatr Oncol 2017, 38, (1), 88-89.
Myers, D. J.; Wallen, J. M., Lung Adenocarcinoma. StatPearls Publisher: 2023.
Na, Y. J.; Shim, K. N.; Kang, M. J.; Jung, J. M.; Ha, C. Y.; Jung, H. S.; Baik, S. J.; Kim, S. E.; Jung, S. A.; Yoo, K.; Moon, I. H.; Cho, M. S., Primary esophageal adenoid cystic carcinoma. Gut Liver 2007, 1, (2), 178-81.
Nakasuka, H.; Okada, S.; Okusaka, T.; Ishii, H.; Ikeda, M.; Ito, R.; Kosakamoto, H.; Yoshimori, M.; Nakanishi, Y.; Sakamoto, M., Undifferentiated carcinoma of the liver with neuroendocrine features: a case report. Jpn J Clin Oncol 1998, 28, (6), 401-4.
Nam, S. J.; Yang, C. J.; Chung, J. W., A Case of Squamous Cell Carcinoma in the External Auditory Canal Previously Treated for Verrucous Carcinoma. J Audiol Otol 2016, 20, (3), 183-186.
National Cancer Institute. Adrenocortical Carcinoma Treatment (PDQ®)–Patient Version. 2023
Nauman, M.; Leslie, S. W., Nonseminomatous Testicular Tumors. StatPearls Publisher: 2023.
Ng, K. L., Chapter 3The Etiology of Bladder Cancer. Exon Publications: Brisbane 2022.
Ngan, H. Y. S.; Seckl, M. J.; Berkowitz, R. S.; Xiang, Y.; Golfier, F.; Sekharan, P. K.; Lurain, J. R.; Massuger, L., Diagnosis and management of gestational trophoblastic disease: 2021 update. Int J Gynaecol Obstet 2021, 155 Suppl 1, (Suppl 1), 86-93.
Nibir, I. L.; Chowdhury, A. N.; Bollinger, J. W., Rectal Squamous Cell Cancer. Cureus 2021, 13, (5), e15133.
Nibu, Y.; Jose-Edwards, D. S.; Di Gregorio, A., From notochord formation to hereditary chordoma: the many roles of Brachyury. Biomed Res Int 2013, 2013, 826435.
Nicolaisen, G. S.; Williams, R. D., Primary transitional cell carcinoma of prostate. Urology 1984, 24, (6), 544-9.
Nie, L.; Li, W.; Xue, L.; Wang, L.; Shen, Y.; Fan, X., Submucosal gland neoplasms of the esophagus: an update and review. Esophagus 2020, 17, (4), 376-384.
Ning, Y.; Ling, R.; Zhang, F.; Zhang, G.; Zhang, H., Common and uncommon lesions of the vulva and vagina on magnetic resonance imaging: correlations with pathological findings. BJR Open 2023, 5, (1), 20230002.
Nishida, H.; Kusaba, T.; Kawamura, K.; Oyama, Y.; Daa, T., Histopathological Aspects of the Prognostic Factors for Salivary Gland Cancers. Cancers (Basel) 2023, 15, (4).
Njinou Ngninkeu, B.; Lorge, F.; Moulin, P.; Jamart, J.; Van Cangh, P. J., Transitional cell carcinoma involving the prostate: a clinicopathological retrospective study of 76 cases. J Urol 2003, 169, (1), 149-52.
Noe, M.; Niknafs, N.; Fischer, C. G.; Hackeng, W. M.; Beleva Guthrie, V.; Hosoda, W.; Debeljak, M.; Papp, E.; Adleff, V.; White, J. R.; Luchini, C.; Pea, A.; Scarpa, A.; Butturini, G.; Zamboni, G.; Castelli, P.; Hong, S. M.; Yachida, S.; Hiraoka, N.; Gill, A. J.; Samra, J. S.; Offerhaus, G. J. A.; Hoorens, A.; Verheij, J.; Jansen, C.; Adsay, N. V.; Jiang, W.; Winter, J.; Albores-Saavedra, J.; Ter…
Ogasawara, C.; Philbrick, B. D.; Adamson, D. C., Meningioma: A Review of Epidemiology, Pathology, Diagnosis, Treatment, and Future Directions. Biomedicines 2021, 9, (3).
Ogasawara, N.; Saitoh, S.; Suzuki, F.; Kinowaki, K.; Masuda, J.; Denpou, H.; Akuta, N.; Fujiyama, S.; Kawamura, Y.; Sezaki, H.; Hosaka, T.; Kobayashi, M.; Suzuki, Y.; Arase, Y.; Ikeda, K.; Miura, Y.; Takano, T.; Kumada, H., Undifferentiated carcinoma of the liver demonstrated by contrast-enhanced ultrasonography. Clin J Gastroenterol 2020, 13, (6), 1225-1232.
Okamatsu, C.; London, W. B.; Naranjo, A.; Hogarty, M. D.; Gastier-Foster, J. M.; Look, A. T.; LaQuaglia, M.; Maris, J. M.; Cohn, S. L.; Matthay, K. K.; Seeger, R. C.; Saji, T.; Shimada, H., Clinicopathological characteristics of ganglioneuroma and ganglioneuroblastoma: a report from the CCG and COG. Pediatr Blood Cancer 2009, 53, (4), 563-9.
Olawaiye, A. B.; Cuello, M. A.; Rogers, L. J., Cancer of the vulva: 2021 update. Int J Gynaecol Obstet 2021, 155 Suppl 1, (Suppl 1), 7-18.
Omiyale, A. O., Adult pancreatoblastoma: Current concepts in pathology. World J Gastroenterol 2021, 27, (26), 4172-4181.
Omiyale, A. O., Clinicopathological review of pancreatoblastoma in adults. Gland Surg 2015, 4, (4), 322-8.
Omiyale, A. O., Solid pseudopapillary neoplasm of the pancreas. World J Hepatol 2021, 13, (8), 896-903.
Ooi, P. S.; Draman, N.; Yusoff, S. S. M.; Zain, W. Z. W.; Ganasagaran, D.; Chua, H. H., Mammary Paget's Disease of the Nipple: Relatively Common but Still Unknown to Many. Korean J Fam Med 2019, 40, (4), 269-272.
Orrantia-Borunda, E.; Anchondo-Nuñez, P.; Acuña-Aguilar, L. E.; Gómez-Valles, F. O.; Ramírez-Valdespino, C. A., Chapter 3 Subtypes of Breast Cancer. Exon Publications: Brisbane, 2022.
Osborne, M. C.; Maykel, J.; Johnson, E. K.; Steele, S. R., Anal squamous cell carcinoma: an evolution in disease and management. World J Gastroenterol 2014, 20, (36), 13052-9.
Ose, N.; Kawagishi, S.; Funaki, S.; Kanou, T.; Fukui, E.; Kimura, K.; Minami, M.; Shintani, Y., Thymic Lymphoepithelial Carcinoma Associated with Epstein-Barr Virus: Experiences and Literature Review. Cancers (Basel) 2021, 13, (19).
Pallangyo, A.; Pyuza, J. J.; Andongolile, A. A.; Mbwambo, D.; Claver, J. P.; Koosa, U. K.; Lema, K.; Amsi, P.; Nkya, G.; Mremi, A., Ovarian malignant mixed Mullerian tumor: a rare case report from Tanzania. J Surg Case Rep 2020, 2020, (10), rjaa406.
Pan, Z.; Xu, M. L., Histiocytic and Dendritic Cell Neoplasms. Surg Pathol Clin 2019, 12, (3), 805-829.
Pandey, A. N., Retinoblastoma: An overview. Saudi J Ophthalmol 2014, 28, (4), 310-5.
Pandya, K.; Overman, M. J.; Gulhati, P., Molecular Landscape of Small Bowel Adenocarcinoma. Cancers (Basel) 2022, 14, (5).
Papatheodoridi, A.; Papamattheou, E.; Marinopoulos, S.; Ntanasis-Stathopoulos, I.; Dimitrakakis, C.; Giannos, A.; Kaparelou, M.; Liontos, M.; Dimopoulos, M. A.; Zagouri, F., Metaplastic Carcinoma of the Breast: Case Series of a Single Institute and Review of the Literature. Med Sci (Basel) 2023, 11, (2).
Park, C. H.; Jung, M. H.; Ji, Y. I., Risk factors for malignant transformation of mature cystic teratoma. Obstet Gynecol Sci 2015, 58, (6), 475-80.
Parker, S. R.; Bethaney, J. V., Cutaneous T cell lymphoma-mycosis fungoides and Sezary syndrome: an update. G Ital Dermatol Venereol 2009, 144, (4), 467-85.
Patel, D.; Tayade, S.; Sharma, S.; Reddy, L. S., Immature Teratoma: A Case Report of a Monster Tumor in the Pediatric Age Group. Cureus 2023, 15, (11), e48989.
Pathak, J.; Swain, N.; Patel, S.; Poonja, L., Histopathological variants of oral squamous cell carcinoma-institutional case reports. J Oral Maxillofac Pathol 2014, 18, (1), 143-5.
Patnaik, M. M.; Tefferi, A., Chronic myelomonocytic leukemia: 2022 update on diagnosis, risk stratification, and management. Am J Hematol 2022, 97, (3), 352-372.
Pavel, M.; Oberg, K.; Falconi, M.; Krenning, E. P.; Sundin, A.; Perren, A.; Berruti, A.; clinicalguidelines@esmo.org, E. G. C. E. a., Gastroenteropancreatic neuroendocrine neoplasms: ESMO Clinical Practice Guidelines for diagnosis, treatment and follow-up. Ann Oncol 2020, 31, (7), 844-860.
Pe'er, J., Pathology of eyelid tumors. Indian J Ophthalmol 2016, 64, (3), 177-90.
Pellat, A.; Cottereau, A. S.; Palmieri, L. J.; Soyer, P.; Marchese, U.; Brezault, C.; Coriat, R., Digestive Well-Differentiated Grade 3 Neuroendocrine Tumors: Current Management and Future Directions. Cancers (Basel) 2021, 13, (10).
Pennathur, A.; Gibson, M. K.; Jobe, B. A.; Luketich, J. D., Oesophageal carcinoma. Lancet 2013, 381, (9864), 400-12.
Perisetti, A.; Raghavapuram, S.; Tharian, B.; Warraich, I.; Hardwicke, F.; Rahman, R.; Onkendi, E., Pure Squamous Cell Carcinoma of the Gallbladder Masquerading as a Hepatic Mass. Cureus 2018, 10, (1), e2011.
Pessia, B.; Romano, L.; Giuliani, A.; Lazzarin, G.; Carlei, F.; Schietroma, M., Squamous cell anal cancer: Management and therapeutic options. Ann Med Surg (Lond) 2020, 55, 36-46.
Petignat, P.; Roy, M., Diagnosis and management of cervical cancer. BMJ 2007, 335, (7623), 765-8.
Philips, C. A.; Rajesh, S.; Nair, D. C.; Ahamed, R.; Abduljaleel, J. K.; Augustine, P., Hepatocellular Carcinoma in 2021: An Exhaustive Update. Cureus 2021, 13, (11), e19274.
Pia-Foschini, M.; Reis-Filho, J. S.; Eusebi, V.; Lakhani, S. R., Salivary gland-like tumours of the breast: surgical and molecular pathology. J Clin Pathol 2003, 56, (7), 497-506.
Picci, P., Osteosarcoma (osteogenic sarcoma). Orphanet J Rare Dis 2007, 2, 6.
Pigg, N.; Banks, J.; Siddall, K., Metastatic mucinous cystadenocarcinoma of the pancreas presenting as intractable back pain. BMJ Case Rep 2019, 12, (11).
Pizzi, M.; Croci, G. A.; Ruggeri, M.; Tabano, S.; Dei Tos, A. P.; Sabattini, E.; Gianelli, U., The Classification of Myeloproliferative Neoplasms: Rationale, Historical Background and Future Perspectives with Focus on Unclassifiable Cases. Cancers (Basel) 2021, 13, (22).
Poveda, A.; Garcia Del Muro, X.; Lopez-Guerrero, J. A.; Cubedo, R.; Martinez, V.; Romero, I.; Serrano, C.; Valverde, C.; Martin-Broto, J.; Geis, GEIS guidelines for gastrointestinal sarcomas (GIST). Cancer Treat Rev 2017, 55, 107-119.
Publicover, A.; Medd, P., Myeloproliferative neoplasms. Clin Med (Lond) 2013, 13, (2), 188-92.
Puckett, Y.; Sharma, B.; Kasi, A., Intraductal Papillary Mucinous Cancer of the Pancreas. StatPearls Publisher: 2023.
Purkayastha, A.; Sharma, N.; Vashisth, R.; Kishore, B., Transitional Cell Carcinoma of Urinary Bladder Manifesting as Extensive Retroperitoneal and Axillary Lymph Node Metastasis: An Extremely Rare Case Scenario Detected by (18)F-Fluorodeoxyglucose Positron Emission Tomography Scan. Indian J Nucl Med 2017, 32, (4), 351-354.
Qadri, S.; Alam, K.; Alam, F.; Maheshwari, V., Low Grade Appendiceal Mucinous Neoplasm with Pseudomyxoma Peritonei: An Enigma for Pathologist. Euroasian J Hepatogastroenterol 2014, 4, (2), 113-116.
Qin, L.; Zhao, T.; Liu, X.; Wang, H.; Gu, X.; Chen, D.; Wang, Z.; He, D., Malignant transformation arising from mature ovarian cystic teratoma: A case series. Medicine (Baltimore) 2021, 100, (13), e24726.
Qin, W. X.; Wu, Y.; Liu, J.; Qin, B. D.; Liu, K.; Jiao, X. D.; Wang, Z.; Chen, W. S.; Zang, Y. S., Primary squamous cell carcinoma of pancreas: a population-based study. Gland Surg 2021, 10, (3), 1029-1037.
Quinones, G. A. O.; Suheb, M. Z. K.; Woolf, A., Small Bowel Cancer. StatPearls Publisher: 2023.
Rais, M.; Kharmoum, J.; Ech-Charif, S.; El Khannoussi, B., Adenoid Cystic Carcinoma of the Uterine Cervix: A Report of 2 Cases. Case Rep Pathol 2017, 2017, 8401741.
Raiss, G. G.; Andaloussi, M. M.; Raissouni, S. S.; Mrabti, H. H.; Errihani, H. H., Spermatocytic seminoma at the National Institute of Oncology in Morocco. BMC Res Notes 2011, 4, 218.
Rajdev, K.; Siddiqui, A. H.; Ibrahim, U.; Patibandla, P.; Khan, T.; El-Sayegh, D., An Unusually Aggressive Large Cell Carcinoma of the Lung: Undiagnosed until Autopsy. Cureus 2018, 10, (2), e2202.
Ramachandra, D.; Kaushal, G.; Mathew, A.; Dhar, P.; Rakesh, N. R., Squamous Cell Carcinoma of the Sigmoid Colon: A Path Less Traveled. Cureus 2022, 14, (2), e22297.
Ramaswamy, V., Pathology of Mucinous Appendiceal Tumors and Pseudomyxoma Peritonei. Indian J Surg Oncol 2016, 7, (2), 258-67.
Raphael, M. J.; Chan, D. L.; Law, C.; Singh, S., Principles of diagnosis and management of neuroendocrine tumours. CMAJ 2017, 189, (10), E398-E404.
Rassy, E.; Assi, T.; Boussios, S.; Kattan, J.; Smith-Gagen, J.; Pavlidis, N., Narrative review on serous primary peritoneal carcinoma of unknown primary site: four questions to be answered. Ann Transl Med 2020, 8, (24), 1709.
Rathore, R.; Sharma, S.; Agarwal, S., Malignant transformation in mature cystic teratoma of the ovary: a retrospective study of eight cases and review of literature. Prz Menopauzalny 2018, 17, (2), 63-68.
Ravi, V.; Patel, S., Vascular sarcomas. Curr Oncol Rep 2013, 15, (4), 347-55.
Rawla, P.; Sunkara, T.; Thandra, K. C.; Barsouk, A., Epidemiology of gallbladder cancer. Clin Exp Hepatol 2019, 5, (2), 93-102.
Recabal, P.; Rosenzweig, B.; Bazzi, W. M.; Carver, B. S.; Sheinfeld, J., Malignant Mesothelioma of the Tunica Vaginalis Testis: Outcomes Following Surgical Management Beyond Radical Orchiectomy. Urology 2017, 107, 166-170.
Reddy, T. P.; Rosato, R. R.; Li, X.; Moulder, S.; Piwnica-Worms, H.; Chang, J. C., A comprehensive overview of metaplastic breast cancer: clinical features and molecular aberrations. Breast Cancer Res 2020, 22, (1), 121.
Reding, R.; Buard, J. L.; Lebeau, G.; Launois, B., Surgical management of 552 carcinomas of the extrahepatic bile ducts (gallbladder and periampullary tumors excluded). Results of the French Surgical Association Survey. Ann Surg 1991, 213, (3), 236-41.
Reich, O.; Regauer, S.; Marth, C.; Schmidt, D.; Horn, L. C.; Dannecker, C.; Menton, M.; Beckmann, M. W., Precancerous Lesions of the Cervix, Vulva and Vagina According to the 2014 WHO Classification of Tumors of the Female Genital Tract. Geburtshilfe Frauenheilkd 2015, 75, (10), 1018-1020.
Reid, M. D.; Bhattarai, S.; Graham, R. P.; Pehlivanoglu, B.; Sigel, C. S.; Shi, J.; Saqi, A.; Shirazi, M.; Xue, Y.; Basturk, O.; Adsay, V., Pancreatoblastoma: Cytologic and histologic analysis of 12 adult cases reveals helpful criteria in their diagnosis and distinction from common mimics. Cancer Cytopathol 2019, 127, (11), 708-719.
Ren, S.; Feng, H.; Bao, Y.; Wei, Y.; Ou, Y.; Wang, Y.; Lv, Q.; Zhong, S.; Zhou, F.; Fan, S.; Wang, Q.; Luo, C.; Chen, Z.; Nie, Y.; Wang, D., Ureteral urothelial carcinoma with squamous cell carcinoma and sarcomatoid carcinoma differentiation: a case report. BMC Surg 2021, 21, (1), 96.
Ren, X. L.; Yan, R. L.; Yu, X. H.; Zheng, Y.; Liu, J. E.; Hou, X. B.; Zuo, S. Y.; Fu, X. Y.; Chang, H.; Lu, J. H., Biliary cystadenocarcinoma diagnosed with real-time contrast-enhanced ultrasonography: report of a case with diagnostic features. World J Gastroenterol 2010, 16, (1), 131-5.
Rezvani, H.; Azhdari Tehrani, H.; Salari, S.; Feiziazar, S.; Darnahal, M., Primary squamous cell carcinoma of the liver: a case report. Gastroenterol Hepatol Bed Bench 2022, 15, (4), 430-434.
Ria, R.; Dammacco, F.; Vacca, A., Heavy-Chain Diseases and Myeloma-Associated Fanconi Syndrome: an Update. Mediterr J Hematol Infect Dis 2018, 10, (1), e2018011.
Richardson, M. S.; Muller, S., Malignant odontogenic tumors: an update on selected tumors. Head Neck Pathol 2014, 8, (4), 411-20.
Riggi, N.; Suva, M. L.; Stamenkovic, I., Ewing's Sarcoma. N Engl J Med 2021, 384, (2), 154-164.
Rinaldi, I.; Winston, K., Chronic Myeloid Leukemia, from Pathophysiology to Treatment-Free Remission: A Narrative Literature Review. J Blood Med 2023, 14, 261-277.
Robert, M. E.; Fu, Y. S., Squamous cell carcinoma of the uterine cervix--a review with emphasis on prognostic factors and unusual variants. Semin Diagn Pathol 1990, 7, (3), 173-89.
Roberts, J. A.; Zhou, M.; Park, Y. W.; Ro, J. Y., Intraductal carcinoma of prostate: a comprehensive and concise review. Korean J Pathol 2013, 47, (4), 307-15.
Robinson, S. P.; Akhondi, H., Thymoma. StatPearls Publisher, 2023.
Robles-Tenorio, A.; Solis-Ledesma, G., Undifferentiated Pleomorphic Sarcoma. StatPearls Publisher: 2023.
Rogers, L. J.; Cuello, M. A., Cancer of the vulva. Int J Gynaecol Obstet 2018, 143 Suppl 2, 4-13.
Ronchi, A.; Cozzolino, I.; Montella, M.; Panarese, I.; Zito Marino, F.; Rossetti, S.; Chieffi, P.; Accardo, M.; Facchini, G.; Franco, R., Extragonadal germ cell tumors: Not just a matter of location. A review about clinical, molecular and pathological features. Cancer Med 2019, 8, (16), 6832-6840.
Ruocco, E.; Ruocco, V.; Tornesello, M. L.; Gambardella, A.; Wolf, R.; Buonaguro, F. M., Kaposi's sarcoma: etiology and pathogenesis, inducing factors, causal associations, and treatments: facts and controversies. Clin Dermatol 2013, 31, (4), 413-422.
Rush, P. S.; Shiau, J. M.; Hibler, B. P.; Longley, B. J.; Downs, T. M.; Bennett, D. D., Primary cutaneous adenosquamous carcinoma of the penis: the first characterization of HPV status in this rare and diagnostically challenging entity with review of glandular carcinomas of the penis. J Cutan Pathol 2016, 43, (12), 1226-1230.
Ryan, R. J.; Akin, C.; Castells, M.; Wills, M.; Selig, M. K.; Nielsen, G. P.; Ferry, J. A.; Hornick, J. L., Mast cell sarcoma: a rare and potentially under-recognized diagnostic entity with specific therapeutic implications. Mod Pathol 2013, 26, (4), 533-43.
Sabbula, B. R.; Gasalberti, D. P.; Anjum, F., Squamous Cell Lung Cancer. StatPearls Publisher: 2023.
Safiullah, S.; Kabra, S.; Anwar, T.; Vazmitsel, M.; Laziuk, K.; Pokala, N., First reported case of penile epithelial-myoepithelial carcinoma. Urol Case Rep 2020, 33, 101419.
Sagnelli, E.; Macera, M.; Russo, A.; Coppola, N.; Sagnelli, C., Epidemiological and etiological variations in hepatocellular carcinoma. Infection 2020, 48, (1), 7-17.
Sah, S. K.; Li, Y.; Li, Y., Undifferentiated carcinoma of the pancreas with osteoclast-like giant cells: a rare case report and review of the literature. Int J Clin Exp Pathol 2015, 8, (9), 11785-91.
Sahu, R. K.; Ruhi, S.; Jeppu, A. K.; Al-Goshae, H. A.; Syed, A.; Nagdev, S.; Widyowati, R.; Ekasari, W.; Khan, J.; Bhattacharjee, B.; Goyal, M.; Bhattacharya, S.; Jangde, R. K., Malignant mesothelioma tumours: molecular pathogenesis, diagnosis, and therapies accompanying clinical studies. Front Oncol 2023, 13, 1204722.
Sakamoto, T.; Konishi, F.; Yoshida, T.; Yoshinaga, Y.; Izumo, T.; Lefor, A., Adenocarcinoma arising from an anal gland-Report of a case. Int J Surg Case Rep 2014, 5, (5), 234-6.
Sakhi, R.; Hamza, A.; Khurram, M. S.; Ibrar, W.; Mazzara, P., Undifferentiated carcinoma of the pancreas with osteoclast-like giant cells reported in an asymptomatic patient: a rare case and literature review. Autops Case Rep 2017, 7, (4), 51-57.
Salako, A. A.; Onakpoya, U. U.; Osasan, S. A.; Omoniyi-Esan, G. O., Testicular and para-testicular tumors in south western Nigeria. Afr Health Sci 2010, 10, (1), 14-7.
Salati, S. A.; Al Kadi, A., Anal cancer - a review. Int J Health Sci (Qassim) 2012, 6, (2), 206-30.
Salehipour, M.; Dastgheib, N.; Hosseinzadeh, M.; Makarem, A.; Rezvani, A.; Sanati, A.; Tayebi, S., Primary renal pelvis and ureter squamous cell carcinoma (SCC): a rare case report and review of literature. Int Med Case Rep J 2019, 12, 189-192.
Saliba, I.; Evrard, A. S., Middle ear glandular neoplasms: adenoma, carcinoma or adenoma with neuroendocrine differentiation: a case series. Cases J 2009, 2, 6508.
Sanders, O.; Pathak, S., Hypopharyngeal Cancer. StatPearls Publishing: 2022.
Sarcognato, S.; Sacchi, D.; Fassan, M.; Fabris, L.; Cadamuro, M.; Zanus, G.; Cataldo, I.; Capelli, P.; Baciorri, F.; Cacciatore, M.; Guido, M., Cholangiocarcinoma. Pathologica 2021, 113, (3), 158-169.
Sato, Y.; Kurosawa, H.; Fukushima, K.; Okuya, M.; Arisaka, O., Burkitt-Type Acute Lymphoblastic Leukemia With Precursor B-Cell Immunophenotype and Partial Tetrasomy of 1q: A Case Report. Medicine (Baltimore) 2016, 95, (10), e2904.
Satyanarayan, A.; Redd, L.; Dyer, A.; Wright, A.; Walker, J., Adenocarcinoma of the urethra with mucinous features. Rev Urol 2015, 17, (1), 38-41.
Savage, P.; Monk, D.; Hernandez Mora, J. R.; van der Westhuizen, N.; Rauw, J.; Tinker, A.; Robinson, W.; Song, Q.; Seckl, M. J.; Fisher, R. A., A case of intraplacental gestational choriocarcinoma; characterised by the methylation pattern of the early placenta and an absence of driver mutations. BMC Cancer 2019, 19, (1), 744.
Sayan, M.; Mamidanna, S.; Oncel, D.; Jan, I.; Vergalasova, I.; Weiner, J.; Ohri, N.; Acikalin, B.; Chundury, A., Clinical management of uveal melanoma: a comprehensive review with a treatment algorithm. Radiat Oncol J 2020, 38, (3), 162-169.
Schmitz, E.; Nessim, C., Retroperitoneal Sarcoma Care in 2021. Cancers (Basel) 2022, 14, (5).
Schultz, K. A.; Harris, A. K.; Schneider, D. T.; Young, R. H.; Brown, J.; Gershenson, D. M.; Dehner, L. P.; Hill, D. A.; Messinger, Y. H.; Frazier, A. L., Ovarian Sex Cord-Stromal Tumors. J Oncol Pract 2016, 12, (10), 940-946.
Scicchitano, P.; Sergi, M. C.; Cameli, M.; Miglioranza, M. H.; Ciccone, M. M.; Gentile, M.; Porta, C.; Tucci, M., Primary Soft Tissue Sarcoma of the Heart: An Emerging Chapter in Cardio-Oncology. Biomedicines 2021, 9, (7).
Secondino, S.; Viglio, A.; Neri, G.; Galli, G.; Faverio, C.; Mascaro, F.; Naspro, R.; Rosti, G.; Pedrazzoli, P., Spermatocytic Tumor: A Review. Int J Mol Sci 2023, 24, (11).
Seethala, R. R.; Barnes, E. L., Common Malignant Salivary Gland Epithelial Tumors. Surg Pathol Clin 2011, 4, (4), 1177-215.
Seetharamu, N.; Ott, P. A.; Pavlick, A. C., Mucosal melanomas: a case-based review of the literature. Oncologist 2010, 15, (7), 772-81.
Sehn, L. H.; Salles, G., Diffuse Large B-Cell Lymphoma. N Engl J Med 2021, 384, (9), 842-858.
Sekeres, M. A.; Taylor, J., Diagnosis and Treatment of Myelodysplastic Syndromes: A Review. JAMA 2022, 328, (9), 872-880.
Seomangal, K.; Mahmoud, N.; McGrath, J. P., Malignant fibrous histiocytoma, now referred to as Undifferentiated Pleomorphic Sarcoma: A Case Report of an unexpected histology of a subcutaneous lesion Int J Surg Case Rep. 2019, 60, 299-302.
Shah, N.; Huebner, T.; Cherone, S., A Case of Squamous Cell Carcinoma of the Anterior Urethra in a Man. Rev Urol 2019, 21, (2-3), 133-135.
Shaib, W. L.; Assi, R.; Shamseddine, A.; Alese, O. B.; Staley, C., 3rd; Memis, B.; Adsay, V.; Bekaii-Saab, T.; El-Rayes, B. F., Appendiceal Mucinous Neoplasms: Diagnosis and Management. Oncologist 2017, 22, (9), 1107-1116.
Sharma, A.; Sharma, K. L.; Gupta, A.; Yadav, A.; Kumar, A., Gallbladder cancer epidemiology, pathogenesis and molecular genetics: Recent update. World J Gastroenterol 2017, 23, (22), 3978-3998.
Shi, X.; Wu, S.; Huo, Z.; Ling, Q.; Luo, Y.; Liang, Z., Co-existing of adenoid cystic carcinoma and invasive squamous cell carcinoma of the uterine cervix: a report of 3 cases with immunohistochemical study and evaluation of human papillomavirus status. Diagn Pathol 2015, 10, 145.
Shibuya, T.; Takahashi, G.; Kan, T., Basal cell carcinoma of the prostate: A case report and review of the literature. Mol Clin Oncol 2019, 10, (1), 101-104.
Shimada, H.; Ikegaki, N., Genetic and Histopathological Heterogeneity of Neuroblastoma and Precision Therapeutic Approaches for Extremely Unfavorable Histology Subgroups. Biomolecules 2022, 12, (1).
Shimony, S.; Stahl, M.; Stone, R. M., Acute myeloid leukemia: 2023 update on diagnosis, risk-stratification, and management. Am J Hematol 2023, 98, (3), 502-526.
Shimosato, Y.; Kameya, T.; Nagai, K.; Suemasu, K., Squamous cell carcinoma of the thymus. An analysis of eight cases. Am J Surg Pathol 1977, 1, (2), 109-21.
Shyu, S.; Singhi, A. D., Cystic biliary tumors of the liver: diagnostic criteria and common pitfalls. Hum Pathol 2021, 112, 70-83.
Singh, A.; Prasad, S.; Kumar, A.; Tanwar, R., Primary Adenocarcinoma of the Fallopian Tube: A Rare Entity. J Clin Diagn Res 2017, 11, (9), QD03-QD04.
Singh, M.; Durairaj, P.; Yeung, J., Uveal Melanoma: A Review of the Literature. Oncol Ther 2018, 6, (1), 87-104.
Singh, M.; Sharma, M.; Bhardwaj, M.; Gupta, P.; Ahuja, A., Primary Salivary Gland Malignancy of Trachea: A Clinical Masquerader. J Clin Diagn Res 2016, 10, (9), ED26-ED27.
Singhi, A. D.; Seethala, R. R.; Nason, K.; Foxwell, T. J.; Roche, R. L.; McGrath, K. M.; Levy, R. M.; Luketich, J. D.; Davison, J. M., Undifferentiated carcinoma of the esophagus: a clinicopathological study of 16 cases. Hum Pathol 2015, 46, (3), 366-75.
Sinha, S.; Gajra, A., Nasopharyngeal Cancer. StatPearls Publishing: 2022.
Sivrikoz, E.; Ozbey, N. C.; Kaya, B.; Erbil, Y.; Kaya, S.; Yilmazbayhan, D.; Firat, P.; Kapran, Y., Neuroendocrine tumors presenting with thyroid gland metastasis: a case series. J Med Case Rep 2012, 6, 73.
Skapek, S. X.; Ferrari, A.; Gupta, A. A.; Lupo, P. J.; Butler, E.; Shipley, J.; Barr, F. G.; Hawkins, D. S., Rhabdomyosarcoma. Nat Rev Dis Primers 2019, 5, (1), 1.
Sklar, E. M.; Pizarro, J. A., Sinonasal intestinal-type adenocarcinoma involvement of the paranasal sinuses. AJNR Am J Neuroradiol 2003, 24, (6), 1152-5.
Smith, M.; Tomboc, P. J.; Markovich, B., Fibrolamellar Hepatocellular Carcinoma. StatPearls Publisher: 2023.
Smolarz, B.; Nowak, A. Z.; Romanowicz, H., Breast Cancer-Epidemiology, Classification, Pathogenesis and Treatment (Review of Literature). Cancers (Basel) 2022, 14, (10).
Soga, K.; Konishi, H.; Tatsumi, N.; Konishi, C.; Nakano, K.; Wakabayashi, N.; Mitsufuji, S.; Kataoka, K.; Okanoue, T.; Mukaisho, K.; Hattori, T., Clear cell adenocarcinoma of the colon: a case report and review of literature. World J Gastroenterol 2008, 14, (7), 1137-40.
Sohani, A. R.; Jaffe, E. S.; Harris, N. L.; Ferry, J. A.; Pittaluga, S.; Hasserjian, R. P., Nodular lymphocyte-predominant hodgkin lymphoma with atypical T cells: a morphologic variant mimicking peripheral T-cell lymphoma. Am J Surg Pathol 2011, 35, (11), 1666-78.
Sowa, P.; Goroszkiewicz, K.; Szydelko, J.; Chechlinska, J.; Pluta, K.; Domka, W.; Misiolek, M.; Scierski, W., A Review of Selected Factors of Salivary Gland Tumour Formation and Malignant Transformation. Biomed Res Int 2018, 2018, 2897827.
Spigel, D. R.; Hainsworth, J. D.; Greco, F. A., Neuroendocrine carcinoma of unknown primary site. Semin Oncol 2009, 36, (1), 52-9.
Spivak, J. L., Myeloproliferative Neoplasms. N Engl J Med 2017, 377, (9), 895-6.
Stavrou, M.; Martin, L.; El-Madani, F.; Naik, V.; Papanastasiou, S.; Gupta, S., Perianal Paget's disease-Report of a rare case. Int J Surg Case Rep 2012, 3, (10), 483-5.
Stein, M. E.; Charas, T.; Drumea, K.; Sabo, E.; Ben-Yosef, R., Spermatocytic variant of classic seminoma: a report of five cases and a brief review of the literature. Rambam Maimonides Med J 2014, 5, (3), e0021.
Stenner, M.; Muller, K. M.; Koopmann, M.; Rudack, C., Squamous cell carcinoma of the larynx arising in multifocal pharyngolaryngeal oncocytic papillary cystadenoma: a case report and review of the literature. Medicine (Baltimore) 2014, 93, (12), e70.
Stevic, R.; Milenkovic, B., Tracheobronchial tumors. J Thorac Dis 2016, 8, (11), 3401-3413.
Stolnicu, S.; Hoang, L.; Soslow, R. A., Recent advances in invasive adenocarcinoma of the cervix. Virchows Arch 2019, 475, (5), 537-549.
Stout, A. P.; Murray, M. R., Hemangiopericytoma: A Vascular Tumor Featuring Zimmermann's Pericytes. Ann Surg 1942, 116, (1), 26-33.
Strauss, S. J.; Frezza, A. M.; Abecassis, N.; Bajpai, J.; Bauer, S.; Biagini, R.; Bielack, S.; Blay, J. Y.; Bolle, S.; Bonvalot, S.; Boukovinas, I.; Bovee, J.; Boye, K.; Brennan, B.; Brodowicz, T.; Buonadonna, A.; de Alava, E.; Dei Tos, A. P.; Garcia Del Muro, X.; Dufresne, A.; Eriksson, M.; Fagioli, F.; Fedenko, A.; Ferraresi, V.; Ferrari, A.; Gaspar, N.; Gasperoni, S.; Gelderblom, H.; Gouin, F.…
Stroman, L. A.; Sharma, N.; Sullivan, M., Upper ureteric transitional cell carcinoma, extending to the renal pelvis, presenting as duodenal obstruction. BMJ Case Rep 2015, 2015.
Stukalin, I.; Gao, Y.; Spaner, S.; Trpkov, K.; Gotto, G., Primary adenocarcinoma of bulbomembranous urethra: An exceedingly rare carcinoma in a male patient. Urol Case Rep 2019, 26, 100941.
Suemitsu, Y.; Ono, Y.; Mizukami, Y.; Ye, J.; Yamakawa, K.; Takamoto, T.; Nakano-Narusawa, Y.; Mukai, Y.; Takamatsu, M.; Nakazawa, A.; Mino-Kenudson, M.; Kumasaka, T.; Matsuda, Y., A Case of Adult Pancreatoblastoma With Novel APC Mutation and Genetic Heterogeneity. Front Oncol 2021, 11, 725290.
Sun, Y.; Jin, G., Primary squamous cell carcinoma of the liver: a case report. J Int Med Res 2021, 49, (6), 3000605211021275.
Suparmaniam, S.; Ngoo, Q. Z.; Wan Hitam, W. H.; Moknasing John, P. A., Sinonasal Lymphoepithelial Carcinoma With Aggressive Orbital Invasion. Cureus 2022, 14, (11), e31103.
Supreet, B. D.; Mathivanan, S.; Merchant, M. I.; Patil, N. S., Squamous Cell Carcinoma of Lower Lip Reconstructed with Bilateral Fan Flap. Ann Maxillofac Surg 2019, 9, (1), 211-213.
Suresh, D.; Srinivas, A. N.; Kumar, D. P., Etiology of Hepatocellular Carcinoma: Special Focus on Fatty Liver Disease. Front Oncol 2020, 10, 601710.
Susanibar-Adaniya, S.; Barta, S. K., 2021 Update on Diffuse large B cell lymphoma: A review of current data and potential applications on risk stratification and management. Am J Hematol 2021, 96, (5), 617-629.
Szentirmai, E.; Giannico, G. A., Intraductal carcinoma of the prostate. Pathologica 2020, 112, (1), 17-24.
Szychot, E.; Apps, J.; Pritchard-Jones, K., Wilms' tumor: biology, diagnosis and treatment. Transl Pediatr 2014, 3, (1), 12-24.
Tahir, M.; Frick, C.; Tranesh, G., Papillary Mucinous Adenocarcinoma of the Endolymphatic Sac: A Rare Middle Ear Neoplasm. Cureus 2021, 13, (7), e16413.
Tai, Q.; Zhang, L.; Hu, X., Clinical characteristics and treatments of large cell lung carcinoma: a retrospective study using SEER data. Transl Cancer Res 2020, 9, (3), 1455-1464.
Takeuchi, S., Biology and treatment of cervical adenocarcinoma. Chin J Cancer Res 2016, 28, (2), 254-62.
Tan, D. S.; Kaye, S., Ovarian clear cell adenocarcinoma: a continuing enigma. J Clin Pathol 2007, 60, (4), 355-60.
Tantitamit, T.; Hamontri, S.; Rangsiratanakul, L., Clear cell adenocarcinoma of the cervix in second generation young women who are without maternal exposure to diethylstilbestrol: A case report. Gynecol Oncol Rep 2017, 20, 34-36.
Tariq, M. U.; Ahmad, Z.; Abdul-Ghafar, J.; Din, N. U., Serous cystadenoma of pancreas: A clinicopathologic experience of 23 cases from a major tertiary care center. Rare Tumors 2018, 10, 2036361318809183.
Tariq, N. U.; McNamara, M. G.; Valle, J. W., Biliary tract cancers: current knowledge, clinical candidates and future challenges. Cancer Manag Res 2019, 11, 2623-2642.
Tarlan, B.; Kiratli, H., Uveal Melanoma: Current Trends in Diagnosis and Management. Turk J Ophthalmol 2016, 46, (3), 123-137.
Tebbi, C. K., Etiology of Acute Leukemia: A Review. Cancers (Basel) 2021, 13, (9).
Teh, J.; Kearns, P.; Lawrentschuk, N., Primary transitional cell carcinoma of penis - A rare presentation. Urol Case Rep 2019, 23, 25-26.
Tehranian, A.; Ghahghaei-Nezamabadi, A.; Seifollahi, A.; Kasraei, S.; Dehghani-Nejad, H.; Maleki-Hajiagha, A., Ovarian mature cystic teratoma with malignant transformation: two case reports. J Med Case Rep 2021, 15, (1), 23.
Tejani, M. A.; Galloway, T. J.; Lango, M.; Ridge, J. A.; von Mehren, M., Head and neck sarcomas: a comprehensive cancer center experience. Cancers (Basel) 2013, 5, (3), 890-900.
Terada, T., Malignant tumors of the small intestine: a histopathologic study of 41 cases among 1,312 consecutive specimens of small intestine. Int J Clin Exp Pathol 2012, 5, (3), 203-9.
Terakawa, K.; Sawa, N.; Mizuno, H.; Sekine, A.; Hayami, N.; Ikuma, D.; Kawada, M.; Hiramatsu, R.; Sumida, K.; Yamanouchi, M.; Hasegawa, E.; Suwabe, T.; Hoshino, J.; Kinowaki, K.; Ohashi, K.; Fujii, T.; Ubara, Y., Renal Squamous Cell Carcinoma-related Polymyositis in a Patient with Autosomal Dominant Polycystic Kidney Disease. Intern Med 2021, 60, (8), 1237-1242.
Terlou, A.; Blok, L. J.; Helmerhorst, T. J.; van Beurden, M., Premalignant epithelial disorders of the vulva: squamous vulvar intraepithelial neoplasia, vulvar Paget's disease and melanoma in situ. Acta Obstet Gynecol Scand 2010, 89, (6), 741-8.
Tezuka, S.; Ueno, M.; Kobayashi, S.; Fukushima, T.; Nasu, R.; Washimi, K.; Yamamoto, N.; Morinaga, S.; Morimoto, M.; Maeda, S., A case of pancreatic mucinous cystadenocarcinoma with malignant ascites without recurrence for more than 8 years after surgery. Clin J Gastroenterol 2022, 15, (4), 834-839.
Thompson, H. M.; Kim, J. K., Perianal Paget's Disease. Dis Colon Rectum 2021, 64, (5), 511-515.
Thompson, L. D., Laryngeal Dysplasia, Squamous Cell Carcinoma, and Variants. Surg Pathol Clin 2017, 10, (1), 15-33.
Thompson, L. D., Olfactory neuroblastoma. Head Neck Pathol 2009, 3, (3), 252-9.
Toll, A. D.; Hruban, R. H.; Ali, S. Z., Acinar cell carcinoma of the pancreas: clinical and cytomorphologic characteristics. Korean J Pathol 2013, 47, (2), 93-9.
Tomishima, K.; Fujisawa, T.; Fukumura, Y.; Ushio, M.; Sato, S.; Amano, N.; Murata, A.; Tsuzura, H.; Sato, S.; Matsumoto, K.; Shimada, Y.; Genda, T.; Isayama, H., Mucinous Cystadenocarcinoma of the Pancreas with Cyst Infection in a Male Patient. Intern Med 2020, 59, (19), 2383-2389.
Tomoshige, K.; Tomoshi, T.; Keitaro, M.; Miyazaki, T.; Doi, R.; Machino, R.; Mizoguchi, S.; Matumoto, T.; Maeda, Y.; Nagayasu, T., Primary mucinous adenocarcinoma of the thymus; a rare type of thymic carcinoma. Case Report. SN Compr Clin Med 2021, 3, (5), 1233-1237.
Torp, S. H.; Solheim, O.; Skjulsvik, A. J., The WHO 2021 Classification of Central Nervous System tumours: a practical update on what neurosurgeons need to know-a minireview. Acta Neurochir (Wien) 2022, 164, (9), 2453-2464.
Tosoni, A.; Di Nunno, V.; Gatto, L.; Corradi, G.; Bartolini, S.; Ranieri, L.; Franceschi, E., Olfactory neuroblastoma: diagnosis, management, and current treatment options. Front Oncol 2023, 13, 1242453.
Trabelsi, A.; Tebra, S.; Abdelkrim, S. B.; Beizig, N.; Bdioui, A.; Hammedi, F.; Bouaouina, N.; Mokni, M., Lymphoepithelial Carcinoma of the Nasal Cavity With EBV Infection in a North African Man. World J Oncol 2010, 1, (2), 91-93.
Trecourt, A.; Donzel, M.; Alsadoun, N.; Allias, F.; Devouassoux-Shisheboran, M., Relevance of Molecular Pathology for the Diagnosis of Sex Cord-Stromal Tumors of the Ovary: A Narrative Review. Cancers (Basel) 2023, 15, (24).
Trent, I. J., 2nd; Benjamin, R. S.; Valero, V., Primary soft tissue sarcoma of the breast. Curr Treat Options Oncol 2001, 2, (2), 169-76.
Troussard, X.; Maitre, E.; Cornet, E., Hairy cell leukemia 2022: Update on diagnosis, risk-stratification, and treatment. Am J Hematol 2022, 97, (2), 226-236.
Tse, E.; Kwong, Y. L., The diagnosis and management of NK/T-cell lymphomas. J Hematol Oncol 2017, 10, (1), 85.
Tseng, J. F.; Warshaw, A. L.; Sahani, D. V.; Lauwers, G. Y.; Rattner, D. W.; Fernandez-del Castillo, C., Serous cystadenoma of the pancreas: tumor growth rates and recommendations for treatment. Ann Surg 2005, 242, (3), 413-9; discussion 419-21.
Tuan, J.; Pandha, H.; Corbishley, C.; Khoo, V., Basaloid carcinoma of the prostate: A literature review with case report. Indian J Urol 2012, 28, (3), 322-4.
Tzankov, A.; Dirnhofer, S., [Tumors of dendritic and other accessory cells of lymph nodes]. Pathologe 2015, 36, (5), 467-76.
Ucar, M. G.; Cakir, T.; Ilhan, T. T.; Karabagli, P.; Celik, C., Primary Ovarian Malignant Mixed Mullerian Tumour: A Case Report and Brief Review of Literature. J Clin Diagn Res 2016, 10, (3), QD04-6.
Uslu, G. H.; Canyilmaz, E.; Zengin, A. Y.; Mungan, S.; Yoney, A.; Bahadir, O.; Gocmez, H., Olfactory neuroblastoma: A case report. Oncol Lett 2015, 10, (6), 3651-3654.
Vakiti, A.; Mewawalla, P., Acute Myeloid Leukemia. StatPearls Publisher: 2023.
van der Linden, M.; Meeuwis, K. A.; Bulten, J.; Bosse, T.; van Poelgeest, M. I.; de Hullu, J. A., Paget disease of the vulva. Crit Rev Oncol Hematol 2016, 101, 60-74.
van der Velden, V. H.; Hoogeveen, P. G.; de Ridder, D.; Schindler-van der Struijk, M.; van Zelm, M. C.; Sanders, M.; Karsch, D.; Beverloo, H. B.; Lam, K.; Orfao, A.; Lugtenburg, P. J.; Bottcher, S.; van Dongen, J. J.; Langerak, A. W.; Kappers-Klunne, M.; van Lom, K., B-cell prolymphocytic leukemia: a specific subgroup of mantle cell lymphoma. Blood 2014, 124, (3), 412-9.
Van Roggen, J. F.; Hogendoorn, P. C., Soft tissue tumours of the retroperitoneum. Sarcoma 2000, 4, (1-2), 17-26.
Vanoli, A.; Grillo, F.; Furlan, D.; Arpa, G.; Grami, O.; Guerini, C.; Riboni, R.; Mastracci, L.; Di Sabatino, A., Small Bowel Epithelial Precursor Lesions: A Focus on Molecular Alterations. Int J Mol Sci 2021, 22, (9).
Varela, P.; Pio, L.; Brandigi, E.; Paraboschi, I.; Khen-Dunlop, N.; Hervieux, E.; Muller, C.; Mattioli, G.; Sarnacki, S.; Torre, M., Tracheal and bronchial tumors. J Thorac Dis 2016, 8, (12), 3781-3786.
Varghese, M. T.; Alsubait, S., T-Cell Lymphoma. StatPearls Publisher: 2022.
Varma, M.; Delahunt, B.; Egevad, L.; Samaratunga, H.; Kristiansen, G., Intraductal carcinoma of the prostate: a critical re-appraisal. Virchows Arch 2019, 474, (5), 525-534.
Varvarousis, D. N.; Skandalakis, G. P.; Barbouti, A.; Papathanakos, G.; Filis, P.; Tepelenis, K.; Kitsouli, A.; Kanavaros, P.; Kitsoulis, P., Adamantinoma: An Updated Review. In Vivo 2021, 35, (6), 3045-3052.
Vassella, E.; Langsch, S.; Dettmer, M. S.; Schlup, C.; Neuenschwander, M.; Frattini, M.; Gugger, M.; Schafer, S. C., Molecular profiling of lung adenosquamous carcinoma: hybrid or genuine type? Oncotarget 2015, 6, (27), 23905-16.
Vasudevan, G.; Bishnu, A.; Singh, B. M. K.; Nayak, D. M.; Jain, P., Bladder Adenocarcinoma: A Persisting Diagnostic Dilemma. J Clin Diagn Res 2017, 11, (3), ER01-ER04.
Verma, V.; Shen, D.; Sieving, P. C.; Chan, C. C., The role of infectious agents in the etiology of ocular adnexal neoplasia. Surv Ophthalmol 2008, 53, (4), 312-31.
Verma, V.; Shen, D.; Sieving, P. C.; Chan, C. C., The role of infectious agents in the etiology of ocular adnexal neoplasia. Surv Ophthalmol 2008, 53, (4), 312-31.
Vilaverde, F.; Reis, A.; Rodrigues, P.; Carvalho, A.; Scigliano, H., Adult pancreatoblastoma - Case report and review of literature. J Radiol Case Rep 2016, 10, (8), 28-38.
Vimercati, L.; Cavone, D.; Delfino, M. C.; De Maria, L.; Caputi, A.; Ferri, G. M.; Serio, G., Response to the "Letter to the Editor" by Gabor Mezei et al., Comments on Vimercati et al., 2019, "Asbestos exposure and malignant mesothelioma of the tunica vaginalis testis: a systematic review and the experience of the Apulia (Southern Italy) mesothelioma register". Environ Health 2019, 18, (1), 112.
Vodanovich, D. A.; PF, M. C., Soft-tissue Sarcomas. Indian J Orthop 2018, 52, (1), 35-44.
Walecka, I.; Owczarek, W.; Ciechanowicz, P.; Dopytalska, K.; Furmanek, M.; Szczerba, M.; Walecki, J., Skin manifestations of neuroendocrine neoplasms: review of the literature. Postepy Dermatol Alergol 2022, 39, (4), 656-661.
Wang, D.; Zhao, C.; Fu, L.; Liu, Y.; Zhang, W.; Xu, T., Primary Clear Cell Adenocarcinoma of the Cervix: A Clinical Analysis of 18 Cases without Exposure to Diethylstilbestrol. Obstet Gynecol Int 2019, 2019, 9465375.
Wang, F. D.; Wang, Z. W.; Xue, H. D.; Wu, H. W.; Zhang, Y.; Yu, J. C.; Jin, Z. Y., Primary Squamous Cell Carcinoma of the Small Intestine: Pathogenesis and Clinical Features. Chin Med J (Engl) 2016, 129, (17), 2131-3.
Wang, H.; Fu, B. B.; Gale, R. P.; Liang, Y., NK-/T-cell lymphomas. Leukemia 2021, 35, (9), 2460-2468.
Wang, M.; Gilani, S.; Xu, H.; Cai, G., Salivary Gland-type Tumors of the Lung. Arch Pathol Lab Med 2021, 145, (11), 1379-1386.
Wang, X.; Yan, H.; Luo, Y.; Fan, T., Low-grade nasopharyngeal papillary adenocarcinoma: a case report and review of the literature. Onco Targets Ther 2016, 9, 2955-9.
Webb, S. P.; Lee, C. S., Epidermoid cancer of the anal canal. Clin Colon Rectal Surg 2011, 24, (3), 142-8.
Whittle, S. B.; Fetzko, S.; Roy, A.; Venkatramani, R., Soft Tissue and Visceral Organ Sarcomas With BCOR Alterations. J Pediatr Hematol Oncol 2022, 44, (5), 195-200.
Wilkinson, N., Hepatobiliary cystadenocarcinoma. Case Reports Hepatol 2012, 2012, 298957.
Willson, C. M.; Barsoum, N.; Khan, M. T. A.; Rushton, J., Primary Squamous Cell Carcinoma of Gallbladder With Hepatic Invasion. Cureus 2023, 15, (3), e35795.
Wright, J. M.; Soluk Tekkesin, M., Odontogenic tumors: where are we in 2017 ? J Istanb Univ Fac Dent 2017, 51, (3 Suppl 1), S10-S30.
Wu, J.; Wang, Z.; Jing, C.; Hu, Y.; Yang, B.; Hu, Y., The incidence and prognosis of thymic squamous cell carcinoma: A Surveillance, Epidemiology, and End Results Program population-based study. Medicine (Baltimore) 2021, 100, (15), e25331.
Xiao, L.; Sun, L.; Zhang, J. X.; Pan, Y. S., Rare squamous cell carcinoma of the jejunum causing perforated peritonitis: A case report. World J Gastrointest Oncol 2022, 14, (11), 2295-2301.
Xiaochuan, L.; Jiangyong, Y.; Ping, Z.; Xiaonan, W.; Lin, L., Clinical characteristics and prognosis of pulmonary large cell carcinoma: A population-based retrospective study using SEER data. Thorac Cancer 2020, 11, (6), 1522-1532.
Xiong, X.; Jia, L.; Wang, J., Primary adenocarcinoma of the renal pelvis, ureter and the urinary bladder: A case report and review of the literature. Oncol Lett 2016, 11, (3), 1811-1814.
Xu, H. B.; Yang, M. Q.; Wang, J. R.; Qi, H. F.; Lin, X. Y.; Zhang, H. N.; Xu, H. T., Primary salivary gland-type polymorphous adenocarcinoma in the lung: A case report and literature review. Medicine (Baltimore) 2022, 101, (18), e29224.
Yalaza, M.; Inan, A.; Bozer, M., Male Breast Cancer. J Breast Health 2016, 12, (1), 1-8.
Yamashita, T.; Abbade, L. P.; Marques, M. E.; Marques, S. A., Mycosis fungoides and Sezary syndrome: clinical, histopathological and immunohistochemical review and update. An Bras Dermatol 2012, 87, (6), 817-28; quiz 829-30.
Yamashita, Y., Ovarian cancer: new developments in clear cell carcinoma and hopes for targeted therapy. Jpn J Clin Oncol 2015, 45, (5), 405-7.
Yang, C.; Chen, W.; Han, P., Congenital soft tissue Ewing's sarcoma: A case report of pre- and postnatal magnetic resonance imaging findings. Medicine (Baltimore) 2022, 101, (2), e28587.
Yang, H.; Testa, J. R.; Carbone, M., Mesothelioma epidemiology, carcinogenesis, and pathogenesis. Curr Treat Options Oncol 2008, 9, (2-3), 147-57.
Yang, S.; Liao, Z.; Li, T.; Liu, H.; Ren, Z.; Wu, H.; Zhao, J.; Teng, S.; Xing, R.; Yang, Y.; Yang, J., Clinicopathologic features, prognostic factors, and outcomes of visceral sarcomas: A retrospective 12-year single-center study. Front Oncol 2022, 12, 1029913.
Yang, X.; Zhao, K.; Li, C.; Yang, Y.; Guo, C.; Pu, Y.; Liu, L., Thymic Squamous Cell Carcinoma: A Population-Based Surveillance, Epidemiology, and End Result Analysis. Front Oncol 2020, 10, 592023.
Yasir, M.; Khan, M.; Lotfollahzadeh, S., Mammary Paget Disease. StatPearls Publisher: 2023.
Yaxley, J. P., Urinary tract cancers: An overview for general practice. J Family Med Prim Care 2016, 5, (3), 533-538.
Yeo, K. K.; Nagabushan, S.; Dhall, G.; Abdelbaki, M. S., Primary central nervous system germ cell tumors in children and young adults: A review of controversies in diagnostic and treatment approach. Neoplasia 2023, 36, 100860.
Yilmaz, T. U.; Trabzonlu, L.; Guler, S. A.; Baran, M. A.; Posteki, G.; Ercin, C.; Utkan, Z., Characteristics of Special Type Breast Tumors in Our Center. Eur J Breast Health 2018, 14, (1), 17-22.
Yokoyama, Y.; Suzuki, M.; Sato, Y.; Iwagaki, S.; Takahashi, Y.; Iwata, H., A Case of Undifferentiated Carcinoma in a 2-Month Postpartum Reproductive Tract with a Rapid and Fulminant Course. Case Rep Obstet Gynecol 2021, 2021, 3516646.
Young, A.; Okuyemi, O. T., Malignant Salivary Gland Tumors. StatPearls Publishing: 2023.
Youssouf, N.; Sami, Z.; Watik, F.; Sabir, S.; Boufettal, H.; Mahdaoui, S.; Samouh, N., Tubal adenocarcinoma in a case report. Int J Surg Case Rep 2022, 98, 107558.
Yu, S. S.; Zhao, Y.; Zhao, H.; Lin, J. Y.; Tang, X., A retrospective study of 2228 cases with eyelid tumors. Int J Ophthalmol 2018, 11, (11), 1835-1841.
Zalatnai, A.; Kis-Orha, V., Solid-pseudopapillary Neoplasms of the Pancreas is still an Enigma: a Clinicopathological Review. Pathol Oncol Res 2020, 26, (2), 641-649.
Zamwar, U. M.; Anjankar, A. P., Aetiology, Epidemiology, Histopathology, Classification, Detailed Evaluation, and Treatment of Ovarian Cancer. Cureus 2022, 14, (10), e30561.
Zan, E.; Limb, C. J.; Koehler, J. F.; Yousem, D. M., Middle ear adenoma: a challenging diagnosis. AJNR Am J Neuroradiol 2009, 30, (8), 1602-3.
Zhang, C.; Jia, Y.; Kong, Q., Case report: Squamous cell carcinoma of the prostate-a clinicopathological and genomic sequencing-based investigation. Pathol Oncol Res 2023, 29, 1611343.
Zhang, M.; Crago, A.; Yoon, S. S.; Singer, S.; Alektiar, K., Radiation Therapy in Primary Soft Tissue Sarcoma of the Superficial Trunk. Ann Surg Oncol 2022, 29, (4), 2316-2323.
Zhang, N.; Fu, N.; Peng, S.; Luo, X., Malignant mesothelioma of the tunica vaginalis testis: A case report and literature review. Mol Clin Oncol 2017, 7, (6), 1053-1056.
Zhang, X. F.; Du, Z. Q.; Liu, X. M.; Lv, Y., Primary Squamous Cell Carcinoma of Liver: Case Series and Review of Literatures. Medicine (Baltimore) 2015, 94, (28), e868.
Zhang, X. P.; Yu, Z. X.; Zhao, Y. P.; Dai, M. H., Current perspectives on pancreatic serous cystic neoplasms: Diagnosis, management and beyond. World J Gastrointest Surg 2016, 8, (3), 202-11.
Zhang, X.; Ni, S. J.; Wang, X. H.; Huang, D.; Tang, W., Adult pancreatoblastoma: clinical features and Imaging findings. Sci Rep 2020, 10, (1), 11285.
Zhang, X.; Zhang, Y.; Ge, C.; Zhang, J.; Liang, P., Squamous cell carcinoma of the renal parenchyma presenting as hydronephrosis: a case report and review of the recent literature. BMC Urol 2020, 20, (1), 107.
Zhao, X.; Wu, Q.; Gong, X.; Liu, J.; Ma, Y., Osteosarcoma: a review of current and future therapeutic approaches. Biomed Eng Online 2021, 20, (1), 24.
Zhou, Z.; Kinslow, C. J.; Wang, P.; Huang, B.; Cheng, S. K.; Deutsch, I.; Gentry, M. S.; Sun, R. C., Clear Cell Adenocarcinoma of the Urinary Bladder Is a Glycogen-Rich Tumor with Poorer Prognosis. J Clin Med 2020, 9, (1).
Zollner, S. K.; Amatruda, J. F.; Bauer, S.; Collaud, S.; de Alava, E.; DuBois, S. G.; Hardes, J.; Hartmann, W.; Kovar, H.; Metzler, M.; Shulman, D. S.; Streitburger, A.; Timmermann, B.; Toretsky, J. A.; Uhlenbruch, Y.; Vieth, V.; Grunewald, T. G. P.; Dirksen, U., Ewing Sarcoma-Diagnosis, Treatment, Clinical Challenges and Future Perspectives. J Clin Med 2021, 10, (8).
